# Supplementary material for: N-(1,5-Dimethyl-3-oxo-2-phenyl-2,3-di­hydro-1H-pyrazol-4-yl)-2-phenyl­acetamide
Source: Acta Crystallogr Sect E Struct Rep Online. 2013 Nov 6;69(Pt 12):o1726–7. doi: 10.1107/S1600536813029590 (PMC3885014; doi:10.1107/S1600536813029590)
Supplement: Supplementary file 1 [file e-69-o1726-sup1.cif]

##############################################################################
#                                                                            #
# This CIF contains the data in a paper accepted for publication in          #
# Acta Crystallographica Section E. It conforms to the requirements of       #
# Notes for Authors for Acta Crystallographica Section E, and has been       #
# peer reviewed under the auspices of the IUCr Commission on Journals.       #
#                                                                            #
# Full details of the Crystallographic Information File format               #
# are given in the paper "The Crystallographic Information File (CIF):       #
# a New Standard Archive File for Crystallography" by S. R. Hall, F. H.      #
# Allen and I. D. Brown [Acta Cryst. (1991), A47, 655-685].                  #
#                                                                            #
# The current version of the core CIF dictionary is obtainable from          #
# ftp://ftp.iucr.org/pub/cif_core.dic.                                       #
#                                                                            #
# Software is freely available for graphical display of the structure(s)     #
# in this CIF. For information consult the CIF software page                 #
# http://www.iucr.org/resources/cif/software.                                #
#                                                                            #
# This file may be used for bona fide research purposes within the           #
# scientific community so long as proper attribution is given to the journal # 
# article from which it was obtained.                                        #
#                                                                            #
##############################################################################
data_I
_audit_creation_method
;
  Olex2 1.2
  (compiled Apr 23 2013 17:54:37, GUI svn.r4466)
;
_journal_date_recd_electronic     2013-10-20
_journal_date_accepted     2013-10-28
_journal_name_full     'Acta Crystallographica, Section E'
_journal_year     2013
_journal_volume     69
_journal_issue     12
_journal_page_first     o1726
_journal_page_last     o1727
_journal_paper_category     QO
_journal_paper_doi     10.1107/S1600536813029590
_journal_coeditor_code     HG5356
_publ_contact_author_name     'Jasinski, Jerry P.'
_publ_contact_author_address
;
Department of Chemistry
Keene State College
229 Main Street
Keene, New Hampshire 03435, USA
;
_publ_contact_author_email     jjasinski@keene.edu
_publ_contact_author_fax     ?
_publ_contact_author_phone     '603 358-2563'
_publ_section_title
;\
<i>N</i>-(1,5-Dimethyl-3-oxo-2-phenyl-2,3-dihydro-1<i>H</i>-pyrazol-4-yl)-2-\
phenylacetamide
;
loop_
    _publ_author_name
    _publ_author_address
    'Kaur, Manpreet'
;
Department of Studies in Chemistry
University of Mysore
Manasagangotri,  Mysore 570 006, India
;
    'Jasinski, Jerry P.'
;
Department of Chemistry
Keene State College
229 Main Street
Keene, NH 03435-2001, USA
;
    'Anderson, Brian J. '
;
Department of Chemistry
Keene State College
229 Main Street
Keene, NH 03435-2001, USA
;
    'Yathirajan, H. S.'
;
Department of Studies in Chemistry
University of Mysore
Manasagangotri,  Mysore 570 006, India
;
    ' Narayana, B. '
;
Department of Studies in Chemistry,
Mangalore University,
Mangalagangotri 574 199, India
;
_database_code_depnum_ccdc_archive     'CCDC 968758'
_chemical_name_systematic
;\
<i>N</i>-(1,5-Dimethyl-3-oxo-2-phenyl-2,3-dihydro-1<i>H</i>-pyrazol-4-yl)-2-\
phenylacetamide
;
_chemical_name_common
;
N-(1,5-Dimethyl-3-oxo-2-phenyl-2,3-dihydro-1H-pyrazol-4-yl)-
2-phenylacetamide
;
_chemical_formula_moiety     'C19 H19 N3 O2'
_chemical_formula_sum     'C19 H19 N3 O2'
_chemical_formula_iupac     'C19 H19 N3 O2'
_chemical_formula_weight     321.37
_chemical_melting_point     ?
_shelx_space_group_comment
;
The symmetry employed for this shelxl refinement is uniquely defined
by the following loop, which should always be used as a source of
symmetry information in preference to the above space-group names.
They are only intended as comments.
;
_space_group_crystal_system     triclinic
_space_group_name_H-M_alt     'P -1'
_space_group_name_Hall     '-P 1'
loop_
    _space_group_symop_operation_xyz
    'x, y, z'
    '-x, -y, -z'
_cell_length_a     10.1258(7)
_cell_length_b     10.4671(8)
_cell_length_c     17.8888(12)
_cell_angle_alpha     100.833(6)
_cell_angle_beta     92.527(5)
_cell_angle_gamma     116.812(7)
_cell_volume     1643.9(2)
_cell_formula_units_Z     4
_cell_measurement_reflns_used     4663
_cell_measurement_theta_min     4.8640
_cell_measurement_theta_max     72.2643
_cell_measurement_temperature     173(2)
_exptl_crystal_description     irregular
_exptl_crystal_colour     colourless
_exptl_crystal_size_max     0.48
_exptl_crystal_size_mid     0.32
_exptl_crystal_size_min     0.26
_exptl_crystal_density_diffrn     1.298
_exptl_crystal_density_meas     ?
_exptl_crystal_density_method     ?
_exptl_crystal_F_000     680
_exptl_absorpt_coefficient_mu     0.693
_exptl_absorpt_correction_type     multi-scan
_exptl_absorpt_process_details
;
(CrysAlisPro and CrysAlisRed; Agilent, 2012)
;
_shelx_estimated_absorpt_T_min     ?
_shelx_estimated_absorpt_T_max     ?
_exptl_absorpt_correction_T_min     0.87598
_exptl_absorpt_correction_T_max     1.00000
_exptl_special_details     ?
_diffrn_ambient_temperature     173(2)
_diffrn_radiation_type     CuK\a
_diffrn_radiation_wavelength     1.54184
_diffrn_measurement_device_type     'Agilent Xcalibur (Eos, Gemini)'
_diffrn_measurement_method     '\w scans'
_diffrn_detector_area_resol_mean     16.0416
_diffrn_reflns_number     10216
_diffrn_reflns_av_R_equivalents     0.0374
_diffrn_reflns_theta_min     4.868
_diffrn_reflns_theta_max     72.414
_diffrn_reflns_theta_full     67.684
_diffrn_measured_fraction_theta_max     0.973
_diffrn_measured_fraction_theta_full     0.999
_diffrn_reflns_limit_h_min     -12
_diffrn_reflns_limit_h_max     10
_diffrn_reflns_limit_k_min     -12
_diffrn_reflns_limit_k_max     12
_diffrn_reflns_limit_l_min     -17
_diffrn_reflns_limit_l_max     21
_refine_special_details     ?
_reflns_number_total     6333
_reflns_number_gt     5485
_reflns_threshold_expression     'I > 2\s(I)'
_refine_ls_structure_factor_coef     Fsqd
_refine_ls_matrix_type     full
_refine_ls_R_factor_all     0.0526
_refine_ls_R_factor_gt     0.0462
_refine_ls_wR_factor_gt     0.1234
_refine_ls_wR_factor_ref     0.1302
_refine_ls_goodness_of_fit_ref     1.036
_refine_ls_restrained_S_all     1.036
_refine_ls_number_reflns     6333
_refine_ls_number_parameters     438
_refine_ls_number_restraints     0
_refine_ls_hydrogen_treatment     constr
_refine_ls_weighting_scheme     calc
_refine_ls_weighting_details
              'w=1/[\s^2^(Fo^2^)+(0.0717P)^2^+0.2800P] where P=(Fo^2^+2Fc^2^)/3'
_atom_sites_solution_hydrogens     geom
_atom_sites_solution_primary     direct
_atom_sites_solution_secondary     ?
_refine_ls_shift/su_max     0.000
_refine_ls_shift/su_mean     0.000
_refine_diff_density_max     0.297
_refine_diff_density_min     -0.230
_refine_ls_extinction_method     SHELXL
_refine_ls_extinction_coef     0.0080(5)
_refine_ls_extinction_expression
                                  'Fc^*^=kFc[1+0.001xFc^2^\l^3^/sin(2\q)]^-1/4^'
loop_
    _atom_type_symbol
    _atom_type_description
    _atom_type_scat_dispersion_real
    _atom_type_scat_dispersion_imag
    _atom_type_scat_source
    'C' 'C' 0.0181 0.0091
                         'International Tables Vol C Tables 4.2.6.8 and 6.1.1.4'
    'H' 'H' 0.0000 0.0000
                         'International Tables Vol C Tables 4.2.6.8 and 6.1.1.4'
    'N' 'N' 0.0311 0.0180
                         'International Tables Vol C Tables 4.2.6.8 and 6.1.1.4'
    'O' 'O' 0.0492 0.0322
                         'International Tables Vol C Tables 4.2.6.8 and 6.1.1.4'
_computing_data_collection     'CrysAlisPro (Agilent, 2012)'
_computing_cell_refinement     'CrysAlisPro (Agilent, 2012)'
_computing_data_reduction     'CrysAlisRed (Agilent, 2012)'
_computing_structure_solution     'SUPERFLIP (Palatinus & Chapuis, 2007)'
_computing_structure_refinement     'SHELXL-2012 (Sheldrick, 2008)'
_computing_molecular_graphics     'Olex2 (Dolomanov <i>et al.</i>, 2009)'
_computing_publication_material     'Olex2 (Dolomanov <i>et al.</i>, 2009)'
loop_
    _atom_site_type_symbol
    _atom_site_label
    _atom_site_fract_x
    _atom_site_fract_y
    _atom_site_fract_z
    _atom_site_U_iso_or_equiv
    _atom_site_adp_type
    _atom_site_calc_flag
    _atom_site_occupancy
    _atom_site_disorder_assembly
    _atom_site_disorder_group
    O O1A 0.53484(12) 0.15316(13) 0.11113(6) 0.0325(3) Uani d 1 . .
    O O2A 0.18670(13) 0.29954(12) 0.18901(6) 0.0295(3) Uani d 1 . .
    N N1A 0.30791(13) 0.08641(13) 0.15051(7) 0.0224(3) Uani d 1 . .
    H H1A 0.2487 0.0394 0.1800 0.027 Uiso calc 1 . .
    N N2A 0.16758(14) 0.28576(14) 0.05759(7) 0.0241(3) Uani d 1 . .
    N N3A 0.21484(14) 0.22128(14) -0.00455(7) 0.0249(3) Uani d 1 . .
    C C1A 0.44894(16) 0.10244(16) 0.15614(8) 0.0241(3) Uani d 1 . .
    C C2A 0.49459(18) 0.05345(18) 0.22348(10) 0.0309(3) Uani d 1 . .
    H H2AA 0.4141 0.0214 0.2542 0.037 Uiso calc 1 . .
    H H2AB 0.5138 -0.0287 0.2043 0.037 Uiso calc 1 . .
    C C3A 0.63393(18) 0.18034(18) 0.27245(9) 0.0291(3) Uani d 1 . .
    C C4A 0.62384(19) 0.2730(2) 0.33564(10) 0.0346(4) Uani d 1 . .
    H H4A 0.5308 0.2514 0.3507 0.042 Uiso calc 1 . .
    C C5A 0.7501(2) 0.3977(2) 0.37709(10) 0.0399(4) Uani d 1 . .
    H H5A 0.7412 0.4589 0.4193 0.048 Uiso calc 1 . .
    C C6A 0.8889(2) 0.4302(2) 0.35513(10) 0.0403(4) Uani d 1 . .
    H H6A 0.9736 0.5140 0.3822 0.048 Uiso calc 1 . .
    C C7A 0.90161(19) 0.3379(2) 0.29293(11) 0.0398(4) Uani d 1 . .
    H H7A 0.9951 0.3591 0.2785 0.048 Uiso calc 1 . .
    C C8A 0.77540(19) 0.2139(2) 0.25202(10) 0.0348(4) Uani d 1 . .
    H H8A 0.7850 0.1522 0.2104 0.042 Uiso calc 1 . .
    C C9A 0.25487(15) 0.14376(15) 0.09827(8) 0.0210(3) Uani d 1 . .
    C C10A 0.25652(16) 0.12695(16) 0.02099(8) 0.0236(3) Uani d 1 . .
    C C11A 0.20064(15) 0.24720(15) 0.12389(8) 0.0210(3) Uani d 1 . .
    C C12A 0.17598(16) 0.42661(16) 0.05939(8) 0.0241(3) Uani d 1 . .
    C C13A 0.27423(17) 0.52009(18) 0.01869(9) 0.0295(3) Uani d 1 . .
    H H13A 0.3338 0.4912 -0.0107 0.035 Uiso calc 1 . .
    C C14A 0.2824(2) 0.65726(19) 0.02239(10) 0.0374(4) Uani d 1 . .
    H H14A 0.3457 0.7197 -0.0057 0.045 Uiso calc 1 . .
    C C15A 0.1962(2) 0.70113(19) 0.06787(11) 0.0408(4) Uani d 1 . .
    H H15A 0.2031 0.7937 0.0710 0.049 Uiso calc 1 . .
    C C16A 0.0999(2) 0.6075(2) 0.10855(10) 0.0381(4) Uani d 1 . .
    H H16A 0.0429 0.6378 0.1394 0.046 Uiso calc 1 . .
    C C17A 0.08765(18) 0.46855(18) 0.10377(9) 0.0305(3) Uani d 1 . .
    H H17A 0.0209 0.4046 0.1301 0.037 Uiso calc 1 . .
    C C18A 0.12208(19) 0.17807(18) -0.07928(8) 0.0312(3) Uani d 1 . .
    H H18A 0.0243 0.1003 -0.0784 0.047 Uiso calc 1 . .
    H H18B 0.1675 0.1444 -0.1190 0.047 Uiso calc 1 . .
    H H18C 0.1137 0.2612 -0.0894 0.047 Uiso calc 1 . .
    C C19A 0.2914(2) 0.02504(19) -0.03425(9) 0.0345(4) Uani d 1 . .
    H H19A 0.2002 -0.0542 -0.0638 0.052 Uiso calc 1 . .
    H H19B 0.3421 -0.0140 -0.0064 0.052 Uiso calc 1 . .
    H H19C 0.3545 0.0776 -0.0682 0.052 Uiso calc 1 . .
    O O1B 0.31592(13) 0.34788(13) 0.46337(6) 0.0366(3) Uani d 1 . .
    O O2B 0.09934(12) -0.05612(12) 0.24555(6) 0.0285(3) Uani d 1 . .
    N N1B 0.21077(13) 0.25496(13) 0.33811(7) 0.0233(3) Uani d 1 . .
    H H1B 0.2207 0.2679 0.2922 0.028 Uiso calc 1 . .
    N N2B -0.08803(13) -0.10989(13) 0.32306(7) 0.0240(3) Uani d 1 . .
    N N3B -0.13148(14) -0.02662(14) 0.37736(7) 0.0257(3) Uani d 1 . .
    C C1B 0.31460(16) 0.35901(16) 0.39659(8) 0.0243(3) Uani d 1 . .
    C C2B 0.42779(16) 0.49491(16) 0.37249(9) 0.0268(3) Uani d 1 . .
    H H2BA 0.5238 0.5348 0.4044 0.032 Uiso calc 1 . .
    H H2BB 0.4406 0.4673 0.3195 0.032 Uiso calc 1 . .
    C C3B 0.37614(16) 0.61150(16) 0.38034(9) 0.0247(3) Uani d 1 . .
    C C4B 0.40330(17) 0.70709(18) 0.45149(9) 0.0302(3) Uani d 1 . .
    H H4B 0.4505 0.6971 0.4942 0.036 Uiso calc 1 . .
    C C5B 0.3608(2) 0.8167(2) 0.45926(11) 0.0384(4) Uani d 1 . .
    H H5B 0.3791 0.8796 0.5071 0.046 Uiso calc 1 . .
    C C6B 0.2910(2) 0.8332(2) 0.39606(11) 0.0398(4) Uani d 1 . .
    H H6B 0.2640 0.9081 0.4013 0.048 Uiso calc 1 . .
    C C7B 0.26169(19) 0.7381(2) 0.32530(11) 0.0366(4) Uani d 1 . .
    H H7B 0.2141 0.7482 0.2828 0.044 Uiso calc 1 . .
    C C8B 0.30353(17) 0.62717(17) 0.31766(9) 0.0293(3) Uani d 1 . .
    H H8B 0.2827 0.5627 0.2700 0.035 Uiso calc 1 . .
    C C9B 0.08712(15) 0.12641(16) 0.34769(8) 0.0219(3) Uani d 1 . .
    C C10B -0.01869(16) 0.11522(16) 0.39461(8) 0.0239(3) Uani d 1 . .
    C C11B 0.04395(15) -0.01523(16) 0.29956(8) 0.0216(3) Uani d 1 . .
    C C12B -0.20372(16) -0.23775(16) 0.27073(8) 0.0247(3) Uani d 1 . .
    C C13B -0.17998(19) -0.35804(17) 0.24651(9) 0.0313(3) Uani d 1 . .
    H H13B -0.0928 -0.3574 0.2658 0.038 Uiso calc 1 . .
    C C14B -0.2880(2) -0.48003(18) 0.19304(10) 0.0404(4) Uani d 1 . .
    H H14B -0.2729 -0.5614 0.1762 0.049 Uiso calc 1 . .
    C C15B -0.4170(2) -0.4809(2) 0.16501(10) 0.0443(5) Uani d 1 . .
    H H15B -0.4885 -0.5625 0.1289 0.053 Uiso calc 1 . .
    C C16B -0.44110(19) -0.3609(2) 0.19021(10) 0.0426(5) Uani d 1 . .
    H H16B -0.5291 -0.3627 0.1714 0.051 Uiso calc 1 . .
    C C17B -0.33419(18) -0.23789(19) 0.24349(10) 0.0332(4) Uani d 1 . .
    H H17B -0.3498 -0.1569 0.2606 0.040 Uiso calc 1 . .
    C C18B -0.2191(2) -0.09991(19) 0.43300(10) 0.0359(4) Uani d 1 . .
    H H18D -0.2967 -0.1957 0.4069 0.054 Uiso calc 1 . .
    H H18E -0.2632 -0.0427 0.4584 0.054 Uiso calc 1 . .
    H H18F -0.1553 -0.1097 0.4703 0.054 Uiso calc 1 . .
    C C19B -0.02449(19) 0.22860(18) 0.45642(9) 0.0327(4) Uani d 1 . .
    H H19D -0.1216 0.2233 0.4501 0.049 Uiso calc 1 . .
    H H19E 0.0502 0.3245 0.4534 0.049 Uiso calc 1 . .
    H H19F -0.0059 0.2112 0.5057 0.049 Uiso calc 1 . .
loop_
    _atom_site_aniso_label
    _atom_site_aniso_U_11
    _atom_site_aniso_U_22
    _atom_site_aniso_U_33
    _atom_site_aniso_U_12
    _atom_site_aniso_U_13
    _atom_site_aniso_U_23
    O1A 0.0297(6) 0.0411(7) 0.0298(6) 0.0174(5) 0.0106(5) 0.0121(5)
    O2A 0.0455(6) 0.0349(6) 0.0183(5) 0.0265(5) 0.0104(4) 0.0078(4)
    N1A 0.0257(6) 0.0216(6) 0.0227(6) 0.0116(5) 0.0069(5) 0.0091(5)
    N2A 0.0318(6) 0.0277(6) 0.0178(6) 0.0176(5) 0.0064(5) 0.0060(5)
    N3A 0.0320(6) 0.0281(6) 0.0161(6) 0.0161(5) 0.0050(5) 0.0032(5)
    C1A 0.0270(7) 0.0215(7) 0.0251(7) 0.0124(6) 0.0051(6) 0.0050(5)
    C2A 0.0333(8) 0.0311(8) 0.0355(9) 0.0186(7) 0.0066(7) 0.0138(7)
    C3A 0.0333(8) 0.0364(8) 0.0272(8) 0.0216(7) 0.0060(6) 0.0146(6)
    C4A 0.0362(9) 0.0449(10) 0.0313(8) 0.0242(8) 0.0098(7) 0.0132(7)
    C5A 0.0509(10) 0.0450(10) 0.0282(8) 0.0268(9) 0.0049(7) 0.0070(7)
    C6A 0.0390(9) 0.0442(10) 0.0334(9) 0.0156(8) -0.0042(7) 0.0118(8)
    C7A 0.0299(8) 0.0564(11) 0.0387(9) 0.0223(8) 0.0058(7) 0.0182(8)
    C8A 0.0365(9) 0.0486(10) 0.0293(8) 0.0272(8) 0.0086(7) 0.0116(7)
    C9A 0.0211(6) 0.0201(7) 0.0198(7) 0.0082(5) 0.0035(5) 0.0038(5)
    C10A 0.0260(7) 0.0208(7) 0.0220(7) 0.0099(6) 0.0047(5) 0.0032(5)
    C11A 0.0218(6) 0.0220(7) 0.0193(7) 0.0094(6) 0.0039(5) 0.0066(5)
    C12A 0.0287(7) 0.0255(7) 0.0192(7) 0.0140(6) -0.0006(6) 0.0052(5)
    C13A 0.0301(8) 0.0313(8) 0.0253(7) 0.0126(7) 0.0042(6) 0.0075(6)
    C14A 0.0424(9) 0.0276(8) 0.0354(9) 0.0092(7) 0.0026(7) 0.0117(7)
    C15A 0.0582(11) 0.0285(8) 0.0371(9) 0.0233(8) -0.0028(8) 0.0047(7)
    C16A 0.0542(11) 0.0437(10) 0.0297(8) 0.0353(9) 0.0056(8) 0.0056(7)
    C17A 0.0372(8) 0.0364(9) 0.0249(7) 0.0216(7) 0.0067(6) 0.0108(6)
    C18A 0.0365(8) 0.0350(8) 0.0190(7) 0.0146(7) 0.0013(6) 0.0055(6)
    C19A 0.0485(10) 0.0343(9) 0.0239(8) 0.0237(8) 0.0086(7) 0.0018(6)
    O1B 0.0345(6) 0.0386(6) 0.0229(6) 0.0053(5) -0.0029(5) 0.0095(5)
    O2B 0.0286(5) 0.0264(5) 0.0278(6) 0.0105(4) 0.0117(4) 0.0049(4)
    N1B 0.0244(6) 0.0222(6) 0.0190(6) 0.0064(5) 0.0040(5) 0.0072(5)
    N2B 0.0220(6) 0.0233(6) 0.0228(6) 0.0076(5) 0.0066(5) 0.0036(5)
    N3B 0.0255(6) 0.0255(6) 0.0236(6) 0.0096(5) 0.0096(5) 0.0052(5)
    C1B 0.0239(7) 0.0240(7) 0.0242(7) 0.0103(6) 0.0039(5) 0.0064(6)
    C2B 0.0229(7) 0.0243(7) 0.0291(8) 0.0075(6) 0.0059(6) 0.0056(6)
    C3B 0.0194(6) 0.0214(7) 0.0282(7) 0.0044(5) 0.0088(6) 0.0067(6)
    C4B 0.0259(7) 0.0326(8) 0.0269(8) 0.0099(6) 0.0064(6) 0.0049(6)
    C5B 0.0379(9) 0.0342(9) 0.0370(9) 0.0146(7) 0.0117(7) -0.0011(7)
    C6B 0.0420(9) 0.0337(9) 0.0510(11) 0.0224(8) 0.0169(8) 0.0113(8)
    C7B 0.0358(9) 0.0403(9) 0.0389(9) 0.0193(8) 0.0094(7) 0.0162(7)
    C8B 0.0293(8) 0.0281(8) 0.0263(8) 0.0102(6) 0.0059(6) 0.0052(6)
    C9B 0.0220(7) 0.0233(7) 0.0192(6) 0.0093(6) 0.0031(5) 0.0060(5)
    C10B 0.0245(7) 0.0240(7) 0.0219(7) 0.0101(6) 0.0032(5) 0.0061(6)
    C11B 0.0205(6) 0.0243(7) 0.0202(7) 0.0097(6) 0.0029(5) 0.0080(5)
    C12B 0.0237(7) 0.0229(7) 0.0218(7) 0.0051(6) 0.0060(6) 0.0071(6)
    C13B 0.0335(8) 0.0274(8) 0.0305(8) 0.0109(7) 0.0073(6) 0.0092(6)
    C14B 0.0487(10) 0.0235(8) 0.0364(9) 0.0068(7) 0.0137(8) 0.0032(7)
    C15B 0.0340(9) 0.0394(10) 0.0287(9) -0.0058(8) 0.0070(7) -0.0010(7)
    C16B 0.0242(8) 0.0578(12) 0.0300(9) 0.0078(8) 0.0023(7) 0.0053(8)
    C17B 0.0289(8) 0.0372(9) 0.0298(8) 0.0127(7) 0.0062(6) 0.0065(7)
    C18B 0.0373(9) 0.0345(9) 0.0339(9) 0.0125(7) 0.0183(7) 0.0119(7)
    C19B 0.0365(8) 0.0315(8) 0.0298(8) 0.0168(7) 0.0095(7) 0.0031(6)
_geom_special_details
;
 All esds (except the esd in the dihedral angle between two l.s. planes)
 are estimated using the full covariance matrix.  The cell esds are taken
 into account individually in the estimation of esds in distances, angles
 and torsion angles; correlations between esds in cell parameters are only
 used when they are defined by crystal symmetry.  An approximate (isotropic)
 treatment of cell esds is used for estimating esds involving l.s. planes.
;
loop_
    _geom_bond_atom_site_label_1
    _geom_bond_atom_site_label_2
    _geom_bond_site_symmetry_2
    _geom_bond_distance
    _geom_bond_publ_flag
    O1A C1A . 1.2217(18) ?
    O2A C11A . 1.2334(17) ?
    N1A H1A . 0.8600 ?
    N1A C1A . 1.3574(19) ?
    N1A C9A . 1.4069(18) ?
    N2A N3A . 1.4057(16) ?
    N2A C11A . 1.3958(18) ?
    N2A C12A . 1.4320(19) ?
    N3A C10A . 1.375(2) ?
    N3A C18A . 1.4673(19) ?
    C1A C2A . 1.525(2) ?
    C2A H2AA . 0.9700 ?
    C2A H2AB . 0.9700 ?
    C2A C3A . 1.512(2) ?
    C3A C4A . 1.384(2) ?
    C3A C8A . 1.396(2) ?
    C4A H4A . 0.9300 ?
    C4A C5A . 1.391(3) ?
    C5A H5A . 0.9300 ?
    C5A C6A . 1.383(3) ?
    C6A H6A . 0.9300 ?
    C6A C7A . 1.382(3) ?
    C7A H7A . 0.9300 ?
    C7A C8A . 1.384(3) ?
    C8A H8A . 0.9300 ?
    C9A C10A . 1.362(2) ?
    C9A C11A . 1.4339(19) ?
    C10A C19A . 1.488(2) ?
    C12A C13A . 1.389(2) ?
    C12A C17A . 1.382(2) ?
    C13A H13A . 0.9300 ?
    C13A C14A . 1.389(2) ?
    C14A H14A . 0.9300 ?
    C14A C15A . 1.385(3) ?
    C15A H15A . 0.9300 ?
    C15A C16A . 1.381(3) ?
    C16A H16A . 0.9300 ?
    C16A C17A . 1.389(2) ?
    C17A H17A . 0.9300 ?
    C18A H18A . 0.9600 ?
    C18A H18B . 0.9600 ?
    C18A H18C . 0.9600 ?
    C19A H19A . 0.9600 ?
    C19A H19B . 0.9600 ?
    C19A H19C . 0.9600 ?
    O1B C1B . 1.2219(19) ?
    O2B C11B . 1.2412(18) ?
    N1B H1B . 0.8600 ?
    N1B C1B . 1.3519(19) ?
    N1B C9B . 1.4118(18) ?
    N2B N3B . 1.4008(17) ?
    N2B C11B . 1.3985(18) ?
    N2B C12B . 1.4345(18) ?
    N3B C10B . 1.3678(19) ?
    N3B C18B . 1.4553(19) ?
    C1B C2B . 1.525(2) ?
    C2B H2BA . 0.9700 ?
    C2B H2BB . 0.9700 ?
    C2B C3B . 1.517(2) ?
    C3B C4B . 1.392(2) ?
    C3B C8B . 1.389(2) ?
    C4B H4B . 0.9300 ?
    C4B C5B . 1.383(2) ?
    C5B H5B . 0.9300 ?
    C5B C6B . 1.386(3) ?
    C6B H6B . 0.9300 ?
    C6B C7B . 1.381(3) ?
    C7B H7B . 0.9300 ?
    C7B C8B . 1.391(2) ?
    C8B H8B . 0.9300 ?
    C9B C10B . 1.367(2) ?
    C9B C11B . 1.426(2) ?
    C10B C19B . 1.486(2) ?
    C12B C13B . 1.381(2) ?
    C12B C17B . 1.387(2) ?
    C13B H13B . 0.9300 ?
    C13B C14B . 1.389(2) ?
    C14B H14B . 0.9300 ?
    C14B C15B . 1.374(3) ?
    C15B H15B . 0.9300 ?
    C15B C16B . 1.383(3) ?
    C16B H16B . 0.9300 ?
    C16B C17B . 1.389(2) ?
    C17B H17B . 0.9300 ?
    C18B H18D . 0.9600 ?
    C18B H18E . 0.9600 ?
    C18B H18F . 0.9600 ?
    C19B H19D . 0.9600 ?
    C19B H19E . 0.9600 ?
    C19B H19F . 0.9600 ?
loop_
    _geom_angle_atom_site_label_1
    _geom_angle_atom_site_label_2
    _geom_angle_atom_site_label_3
    _geom_angle_site_symmetry_1
    _geom_angle_site_symmetry_3
    _geom_angle
    _geom_angle_publ_flag
    C1A N1A H1A . . 118.7 ?
    C1A N1A C9A . . 122.53(12) ?
    C9A N1A H1A . . 118.7 ?
    N3A N2A C12A . . 118.71(12) ?
    C11A N2A N3A . . 109.01(11) ?
    C11A N2A C12A . . 122.24(12) ?
    N2A N3A C18A . . 114.99(12) ?
    C10A N3A N2A . . 107.00(11) ?
    C10A N3A C18A . . 121.64(12) ?
    O1A C1A N1A . . 123.06(14) ?
    O1A C1A C2A . . 121.64(14) ?
    N1A C1A C2A . . 115.30(13) ?
    C1A C2A H2AA . . 109.8 ?
    C1A C2A H2AB . . 109.8 ?
    H2AA C2A H2AB . . 108.2 ?
    C3A C2A C1A . . 109.43(13) ?
    C3A C2A H2AA . . 109.8 ?
    C3A C2A H2AB . . 109.8 ?
    C4A C3A C2A . . 120.74(14) ?
    C4A C3A C8A . . 118.09(16) ?
    C8A C3A C2A . . 121.00(15) ?
    C3A C4A H4A . . 119.3 ?
    C3A C4A C5A . . 121.35(16) ?
    C5A C4A H4A . . 119.3 ?
    C4A C5A H5A . . 120.2 ?
    C6A C5A C4A . . 119.60(17) ?
    C6A C5A H5A . . 120.2 ?
    C5A C6A H6A . . 120.0 ?
    C7A C6A C5A . . 119.93(17) ?
    C7A C6A H6A . . 120.0 ?
    C6A C7A H7A . . 120.0 ?
    C6A C7A C8A . . 120.08(16) ?
    C8A C7A H7A . . 120.0 ?
    C3A C8A H8A . . 119.5 ?
    C7A C8A C3A . . 120.94(16) ?
    C7A C8A H8A . . 119.5 ?
    N1A C9A C11A . . 121.51(12) ?
    C10A C9A N1A . . 129.66(13) ?
    C10A C9A C11A . . 108.58(13) ?
    N3A C10A C19A . . 120.26(13) ?
    C9A C10A N3A . . 109.52(13) ?
    C9A C10A C19A . . 130.20(14) ?
    O2A C11A N2A . . 123.95(13) ?
    O2A C11A C9A . . 130.81(13) ?
    N2A C11A C9A . . 105.21(12) ?
    C13A C12A N2A . . 120.23(13) ?
    C17A C12A N2A . . 118.71(13) ?
    C17A C12A C13A . . 121.04(14) ?
    C12A C13A H13A . . 120.4 ?
    C14A C13A C12A . . 119.21(15) ?
    C14A C13A H13A . . 120.4 ?
    C13A C14A H14A . . 120.0 ?
    C15A C14A C13A . . 120.06(16) ?
    C15A C14A H14A . . 120.0 ?
    C14A C15A H15A . . 120.0 ?
    C16A C15A C14A . . 120.08(16) ?
    C16A C15A H15A . . 120.0 ?
    C15A C16A H16A . . 119.8 ?
    C15A C16A C17A . . 120.48(16) ?
    C17A C16A H16A . . 119.8 ?
    C12A C17A C16A . . 119.08(15) ?
    C12A C17A H17A . . 120.5 ?
    C16A C17A H17A . . 120.5 ?
    N3A C18A H18A . . 109.5 ?
    N3A C18A H18B . . 109.5 ?
    N3A C18A H18C . . 109.5 ?
    H18A C18A H18B . . 109.5 ?
    H18A C18A H18C . . 109.5 ?
    H18B C18A H18C . . 109.5 ?
    C10A C19A H19A . . 109.5 ?
    C10A C19A H19B . . 109.5 ?
    C10A C19A H19C . . 109.5 ?
    H19A C19A H19B . . 109.5 ?
    H19A C19A H19C . . 109.5 ?
    H19B C19A H19C . . 109.5 ?
    C1B N1B H1B . . 117.9 ?
    C1B N1B C9B . . 124.10(12) ?
    C9B N1B H1B . . 117.9 ?
    N3B N2B C12B . . 117.75(11) ?
    C11B N2B N3B . . 109.03(11) ?
    C11B N2B C12B . . 122.09(12) ?
    N2B N3B C18B . . 116.82(12) ?
    C10B N3B N2B . . 107.38(11) ?
    C10B N3B C18B . . 124.49(13) ?
    O1B C1B N1B . . 123.34(14) ?
    O1B C1B C2B . . 122.55(14) ?
    N1B C1B C2B . . 114.08(13) ?
    C1B C2B H2BA . . 109.5 ?
    C1B C2B H2BB . . 109.5 ?
    H2BA C2B H2BB . . 108.0 ?
    C3B C2B C1B . . 110.89(12) ?
    C3B C2B H2BA . . 109.5 ?
    C3B C2B H2BB . . 109.5 ?
    C4B C3B C2B . . 119.81(14) ?
    C8B C3B C2B . . 121.54(14) ?
    C8B C3B C4B . . 118.65(15) ?
    C3B C4B H4B . . 119.7 ?
    C5B C4B C3B . . 120.61(16) ?
    C5B C4B H4B . . 119.7 ?
    C4B C5B H5B . . 119.8 ?
    C4B C5B C6B . . 120.31(16) ?
    C6B C5B H5B . . 119.8 ?
    C5B C6B H6B . . 120.1 ?
    C7B C6B C5B . . 119.74(16) ?
    C7B C6B H6B . . 120.1 ?
    C6B C7B H7B . . 120.0 ?
    C6B C7B C8B . . 119.90(17) ?
    C8B C7B H7B . . 120.0 ?
    C3B C8B C7B . . 120.78(15) ?
    C3B C8B H8B . . 119.6 ?
    C7B C8B H8B . . 119.6 ?
    N1B C9B C11B . . 122.38(12) ?
    C10B C9B N1B . . 128.32(13) ?
    C10B C9B C11B . . 108.85(13) ?
    N3B C10B C19B . . 120.50(13) ?
    C9B C10B N3B . . 109.22(13) ?
    C9B C10B C19B . . 130.28(14) ?
    O2B C11B N2B . . 123.28(13) ?
    O2B C11B C9B . . 131.65(13) ?
    N2B C11B C9B . . 105.02(12) ?
    C13B C12B N2B . . 118.52(14) ?
    C13B C12B C17B . . 121.12(14) ?
    C17B C12B N2B . . 120.34(14) ?
    C12B C13B H13B . . 120.4 ?
    C12B C13B C14B . . 119.18(16) ?
    C14B C13B H13B . . 120.4 ?
    C13B C14B H14B . . 119.9 ?
    C15B C14B C13B . . 120.24(17) ?
    C15B C14B H14B . . 119.9 ?
    C14B C15B H15B . . 119.8 ?
    C14B C15B C16B . . 120.34(16) ?
    C16B C15B H15B . . 119.8 ?
    C15B C16B H16B . . 119.9 ?
    C15B C16B C17B . . 120.20(17) ?
    C17B C16B H16B . . 119.9 ?
    C12B C17B C16B . . 118.91(17) ?
    C12B C17B H17B . . 120.5 ?
    C16B C17B H17B . . 120.5 ?
    N3B C18B H18D . . 109.5 ?
    N3B C18B H18E . . 109.5 ?
    N3B C18B H18F . . 109.5 ?
    H18D C18B H18E . . 109.5 ?
    H18D C18B H18F . . 109.5 ?
    H18E C18B H18F . . 109.5 ?
    C10B C19B H19D . . 109.5 ?
    C10B C19B H19E . . 109.5 ?
    C10B C19B H19F . . 109.5 ?
    H19D C19B H19E . . 109.5 ?
    H19D C19B H19F . . 109.5 ?
    H19E C19B H19F . . 109.5 ?
loop_
    _geom_torsion_atom_site_label_1
    _geom_torsion_atom_site_label_2
    _geom_torsion_atom_site_label_3
    _geom_torsion_atom_site_label_4
    _geom_torsion_site_symmetry_1
    _geom_torsion_site_symmetry_2
    _geom_torsion_site_symmetry_3
    _geom_torsion_site_symmetry_4
    _geom_torsion
    _geom_torsion_publ_flag
    O1A C1A C2A C3A . . . . 56.40(19) ?
    N1A C1A C2A C3A . . . . -123.19(14) ?
    N1A C9A C10A N3A . . . . -170.40(14) ?
    N1A C9A C10A C19A . . . . 11.1(3) ?
    N1A C9A C11A O2A . . . . -1.8(2) ?
    N1A C9A C11A N2A . . . . 176.26(12) ?
    N2A N3A C10A C9A . . . . -7.50(16) ?
    N2A N3A C10A C19A . . . . 171.13(13) ?
    N2A C12A C13A C14A . . . . -178.87(14) ?
    N2A C12A C17A C16A . . . . 177.18(14) ?
    N3A N2A C11A O2A . . . . 172.11(13) ?
    N3A N2A C11A C9A . . . . -6.14(15) ?
    N3A N2A C12A C13A . . . . -22.75(19) ?
    N3A N2A C12A C17A . . . . 158.89(13) ?
    C1A N1A C9A C10A . . . . 52.2(2) ?
    C1A N1A C9A C11A . . . . -121.29(15) ?
    C1A C2A C3A C4A . . . . 93.50(17) ?
    C1A C2A C3A C8A . . . . -81.70(18) ?
    C2A C3A C4A C5A . . . . -174.17(15) ?
    C2A C3A C8A C7A . . . . 174.12(16) ?
    C3A C4A C5A C6A . . . . -0.2(3) ?
    C4A C3A C8A C7A . . . . -1.2(2) ?
    C4A C5A C6A C7A . . . . -0.8(3) ?
    C5A C6A C7A C8A . . . . 0.8(3) ?
    C6A C7A C8A C3A . . . . 0.3(3) ?
    C8A C3A C4A C5A . . . . 1.2(2) ?
    C9A N1A C1A O1A . . . . -8.2(2) ?
    C9A N1A C1A C2A . . . . 171.37(13) ?
    C10A C9A C11A O2A . . . . -176.54(15) ?
    C10A C9A C11A N2A . . . . 1.55(15) ?
    C11A N2A N3A C10A . . . . 8.50(15) ?
    C11A N2A N3A C18A . . . . 146.89(13) ?
    C11A N2A C12A C13A . . . . 118.93(16) ?
    C11A N2A C12A C17A . . . . -59.42(19) ?
    C11A C9A C10A N3A . . . . 3.74(16) ?
    C11A C9A C10A C19A . . . . -174.72(15) ?
    C12A N2A N3A C10A . . . . 154.81(12) ?
    C12A N2A N3A C18A . . . . -66.80(17) ?
    C12A N2A C11A O2A . . . . 27.2(2) ?
    C12A N2A C11A C9A . . . . -151.03(13) ?
    C12A C13A C14A C15A . . . . 1.7(2) ?
    C13A C12A C17A C16A . . . . -1.2(2) ?
    C13A C14A C15A C16A . . . . -1.2(3) ?
    C14A C15A C16A C17A . . . . -0.6(3) ?
    C15A C16A C17A C12A . . . . 1.7(3) ?
    C17A C12A C13A C14A . . . . -0.6(2) ?
    C18A N3A C10A C9A . . . . -142.51(14) ?
    C18A N3A C10A C19A . . . . 36.1(2) ?
    O1B C1B C2B C3B . . . . -86.23(18) ?
    N1B C1B C2B C3B . . . . 91.80(15) ?
    N1B C9B C10B N3B . . . . 170.33(14) ?
    N1B C9B C10B C19B . . . . -9.8(3) ?
    N1B C9B C11B O2B . . . . 1.9(2) ?
    N1B C9B C11B N2B . . . . -175.40(12) ?
    N2B N3B C10B C9B . . . . 5.75(16) ?
    N2B N3B C10B C19B . . . . -174.13(13) ?
    N2B C12B C13B C14B . . . . -176.98(14) ?
    N2B C12B C17B C16B . . . . 177.11(14) ?
    N3B N2B C11B O2B . . . . -171.57(13) ?
    N3B N2B C11B C9B . . . . 6.02(15) ?
    N3B N2B C12B C13B . . . . -146.60(14) ?
    N3B N2B C12B C17B . . . . 35.38(19) ?
    C1B N1B C9B C10B . . . . 53.7(2) ?
    C1B N1B C9B C11B . . . . -134.85(15) ?
    C1B C2B C3B C4B . . . . 83.37(16) ?
    C1B C2B C3B C8B . . . . -97.55(16) ?
    C2B C3B C4B C5B . . . . 178.16(14) ?
    C2B C3B C8B C7B . . . . -177.67(14) ?
    C3B C4B C5B C6B . . . . -0.3(3) ?
    C4B C3B C8B C7B . . . . 1.4(2) ?
    C4B C5B C6B C7B . . . . 1.1(3) ?
    C5B C6B C7B C8B . . . . -0.6(3) ?
    C6B C7B C8B C3B . . . . -0.7(2) ?
    C8B C3B C4B C5B . . . . -1.0(2) ?
    C9B N1B C1B O1B . . . . 4.1(2) ?
    C9B N1B C1B C2B . . . . -173.89(13) ?
    C10B C9B C11B O2B . . . . 174.80(15) ?
    C10B C9B C11B N2B . . . . -2.50(16) ?
    C11B N2B N3B C10B . . . . -7.40(16) ?
    C11B N2B N3B C18B . . . . -152.81(13) ?
    C11B N2B C12B C13B . . . . 73.50(18) ?
    C11B N2B C12B C17B . . . . -104.52(17) ?
    C11B C9B C10B N3B . . . . -2.02(17) ?
    C11B C9B C10B C19B . . . . 177.85(15) ?
    C12B N2B N3B C10B . . . . -152.14(13) ?
    C12B N2B N3B C18B . . . . 62.45(18) ?
    C12B N2B C11B O2B . . . . -28.7(2) ?
    C12B N2B C11B C9B . . . . 148.94(13) ?
    C12B C13B C14B C15B . . . . -0.3(2) ?
    C13B C12B C17B C16B . . . . -0.9(2) ?
    C13B C14B C15B C16B . . . . -0.5(3) ?
    C14B C15B C16B C17B . . . . 0.7(3) ?
    C15B C16B C17B C12B . . . . 0.0(3) ?
    C17B C12B C13B C14B . . . . 1.0(2) ?
    C18B N3B C10B C9B . . . . 147.82(15) ?
    C18B N3B C10B C19B . . . . -32.1(2) ?
loop_
    _geom_hbond_atom_site_label_D
    _geom_hbond_atom_site_label_H
    _geom_hbond_atom_site_label_A
    _geom_hbond_site_symmetry_A
    _geom_hbond_distance_DH
    _geom_hbond_distance_HA
    _geom_hbond_distance_DA
    _geom_hbond_angle_DHA
    N1A H1A O2B . 0.86 1.97 2.8292(16) 173.2
    C14A H14A O1A 2_665 0.93 2.55 3.454(2) 165.2
    N1B H1B O2A . 0.86 1.98 2.8115(16) 162.9
    C2B H2BA O1B 2_666 0.97 2.55 3.4239(19) 149.8
    C4B H4B O1B 2_666 0.93 2.72 3.487(2) 140.8
    C8B H8B O2A . 0.93 2.57 3.404(2) 149.8
    C14B H14B O1A 1_445 0.93 2.70 3.398(2) 132.0
_shelx_hkl_checksum     93352
_shelx_res_checksum     21067
_iucr_refine_instructions_details
;
TITL HSY-630 in P-1 #2
CELL 1.54184 10.12581 10.46706 17.88877 100.8326 92.5273 116.8118
ZERR 4 0.00068 0.00079 0.00118 0.006 0.0054 0.0071
LATT 1
SFAC C H N O
UNIT 76 76 12 8
EQIV $1 1-X,1-Y,-Z
EQIV $2 1-X,1-Y,1-Z
EQIV $3 -1+X,-1+Y,+Z
L.S. 15
PLAN  15
HTAB N1A O2B
HTAB C14A O1A_$1
HTAB N1B O2A
HTAB C2B O1B_$2
HTAB C4B O1B_$2
HTAB C8B O2A
HTAB C14B O1A_$3
REM reset to P-1 #2
BOND $h
MORE -1
fmap 2
acta
CONF
REM <HKL>J:/yathirajan%202013/HSY-630-MK/HSY-630.hkl</HKL>
WGHT    0.071700    0.280000
EXTI    0.007981
FVAR       7.87002
O1A   4    0.534842    0.153158    0.111126    11.00000    0.02969    0.04113 =
         0.02985    0.01208    0.01062    0.01741
O2A   4    0.186703    0.299537    0.189007    11.00000    0.04553    0.03494 =
         0.01834    0.00784    0.01039    0.02653
N1A   3    0.307910    0.086411    0.150505    11.00000    0.02572    0.02158 =
         0.02267    0.00912    0.00694    0.01156
AFIX  43
H1A   2    0.248696    0.039387    0.180007    11.00000   -1.20000
AFIX   0
N2A   3    0.167581    0.285755    0.057586    11.00000    0.03178    0.02770 =
         0.01782    0.00597    0.00637    0.01765
N3A   3    0.214844    0.221282   -0.004545    11.00000    0.03204    0.02810 =
         0.01612    0.00320    0.00500    0.01611
C1A   1    0.448944    0.102442    0.156135    11.00000    0.02698    0.02146 =
         0.02509    0.00496    0.00514    0.01245
C2A   1    0.494591    0.053452    0.223477    11.00000    0.03330    0.03107 =
         0.03547    0.01384    0.00665    0.01857
AFIX  23
H2AA  2    0.414147    0.021396    0.254223    11.00000   -1.20000
H2AB  2    0.513783   -0.028724    0.204320    11.00000   -1.20000
AFIX   0
C3A   1    0.633933    0.180339    0.272446    11.00000    0.03331    0.03635 =
         0.02721    0.01458    0.00599    0.02156
C4A   1    0.623836    0.272966    0.335636    11.00000    0.03616    0.04492 =
         0.03133    0.01320    0.00983    0.02420
AFIX  43
H4A   2    0.530759    0.251376    0.350683    11.00000   -1.20000
AFIX   0
C5A   1    0.750051    0.397681    0.377094    11.00000    0.05087    0.04498 =
         0.02822    0.00700    0.00495    0.02678
AFIX  43
H5A   2    0.741161    0.458858    0.419320    11.00000   -1.20000
AFIX   0
C6A   1    0.888881    0.430163    0.355134    11.00000    0.03904    0.04423 =
         0.03340    0.01184   -0.00422    0.01560
AFIX  43
H6A   2    0.973552    0.514025    0.382217    11.00000   -1.20000
AFIX   0
C7A   1    0.901607    0.337885    0.292927    11.00000    0.02993    0.05641 =
         0.03873    0.01818    0.00584    0.02230
AFIX  43
H7A   2    0.995061    0.359055    0.278512    11.00000   -1.20000
AFIX   0
C8A   1    0.775399    0.213937    0.252024    11.00000    0.03652    0.04859 =
         0.02931    0.01156    0.00858    0.02718
AFIX  43
H8A   2    0.784993    0.152181    0.210352    11.00000   -1.20000
AFIX   0
C9A   1    0.254869    0.143759    0.098268    11.00000    0.02111    0.02013 =
         0.01978    0.00381    0.00351    0.00821
C10A  1    0.256518    0.126946    0.020987    11.00000    0.02599    0.02077 =
         0.02199    0.00322    0.00465    0.00988
C11A  1    0.200635    0.247205    0.123889    11.00000    0.02179    0.02197 =
         0.01930    0.00660    0.00390    0.00943
C12A  1    0.175983    0.426611    0.059388    11.00000    0.02871    0.02552 =
         0.01919    0.00519   -0.00062    0.01402
C13A  1    0.274227    0.520086    0.018694    11.00000    0.03009    0.03133 =
         0.02526    0.00753    0.00418    0.01258
AFIX  43
H13A  2    0.333837    0.491169   -0.010671    11.00000   -1.20000
AFIX   0
C14A  1    0.282353    0.657260    0.022394    11.00000    0.04240    0.02764 =
         0.03545    0.01173    0.00259    0.00924
AFIX  43
H14A  2    0.345730    0.719693   -0.005695    11.00000   -1.20000
AFIX   0
C15A  1    0.196162    0.701128    0.067874    11.00000    0.05817    0.02846 =
         0.03706    0.00467   -0.00283    0.02332
AFIX  43
H15A  2    0.203092    0.793709    0.071031    11.00000   -1.20000
AFIX   0
C16A  1    0.099922    0.607546    0.108549    11.00000    0.05420    0.04370 =
         0.02966    0.00563    0.00558    0.03526
AFIX  43
H16A  2    0.042923    0.637838    0.139360    11.00000   -1.20000
AFIX   0
C17A  1    0.087654    0.468553    0.103770    11.00000    0.03719    0.03643 =
         0.02494    0.01083    0.00670    0.02158
AFIX  43
H17A  2    0.020903    0.404588    0.130081    11.00000   -1.20000
AFIX   0
C18A  1    0.122078    0.178069   -0.079283    11.00000    0.03653    0.03497 =
         0.01902    0.00545    0.00134    0.01460
AFIX 137
H18A  2    0.024317    0.100349   -0.078412    11.00000   -1.50000
H18B  2    0.167541    0.144367   -0.118971    11.00000   -1.50000
H18C  2    0.113685    0.261220   -0.089362    11.00000   -1.50000
AFIX   0
C19A  1    0.291420    0.025044   -0.034251    11.00000    0.04853    0.03430 =
         0.02390    0.00185    0.00865    0.02371
AFIX 137
H19A  2    0.200185   -0.054196   -0.063792    11.00000   -1.50000
H19B  2    0.342100   -0.014020   -0.006423    11.00000   -1.50000
H19C  2    0.354497    0.077596   -0.068178    11.00000   -1.50000
AFIX   0
O1B   4    0.315917    0.347876    0.463369    11.00000    0.03451    0.03859 =
         0.02293    0.00952   -0.00287    0.00526
O2B   4    0.099344   -0.056122    0.245549    11.00000    0.02864    0.02636 =
         0.02780    0.00492    0.01169    0.01051
N1B   3    0.210770    0.254964    0.338111    11.00000    0.02438    0.02223 =
         0.01903    0.00720    0.00402    0.00643
AFIX  43
H1B   2    0.220658    0.267893    0.292203    11.00000   -1.20000
AFIX   0
N2B   3   -0.088029   -0.109888    0.323057    11.00000    0.02200    0.02327 =
         0.02278    0.00356    0.00664    0.00760
N3B   3   -0.131480   -0.026616    0.377360    11.00000    0.02550    0.02550 =
         0.02361    0.00519    0.00955    0.00955
C1B   1    0.314604    0.359011    0.396592    11.00000    0.02385    0.02401 =
         0.02425    0.00641    0.00387    0.01028
C2B   1    0.427795    0.494908    0.372493    11.00000    0.02288    0.02425 =
         0.02907    0.00560    0.00586    0.00752
AFIX  23
H2BA  2    0.523798    0.534796    0.404429    11.00000   -1.20000
H2BB  2    0.440561    0.467309    0.319485    11.00000   -1.20000
AFIX   0
C3B   1    0.376140    0.611503    0.380344    11.00000    0.01940    0.02141 =
         0.02818    0.00667    0.00877    0.00443
C4B   1    0.403301    0.707088    0.451490    11.00000    0.02591    0.03265 =
         0.02687    0.00488    0.00638    0.00991
AFIX  43
H4B   2    0.450458    0.697106    0.494178    11.00000   -1.20000
AFIX   0
C5B   1    0.360806    0.816712    0.459258    11.00000    0.03786    0.03417 =
         0.03701   -0.00105    0.01170    0.01462
AFIX  43
H5B   2    0.379145    0.879645    0.507112    11.00000   -1.20000
AFIX   0
C6B   1    0.291008    0.833247    0.396063    11.00000    0.04204    0.03371 =
         0.05102    0.01133    0.01694    0.02244
AFIX  43
H6B   2    0.264017    0.908083    0.401276    11.00000   -1.20000
AFIX   0
C7B   1    0.261691    0.738124    0.325300    11.00000    0.03578    0.04034 =
         0.03887    0.01621    0.00936    0.01933
AFIX  43
H7B   2    0.214057    0.748226    0.282830    11.00000   -1.20000
AFIX   0
C8B   1    0.303534    0.627172    0.317658    11.00000    0.02926    0.02810 =
         0.02628    0.00522    0.00587    0.01018
AFIX  43
H8B   2    0.282651    0.562749    0.270028    11.00000   -1.20000
AFIX   0
C9B   1    0.087123    0.126413    0.347685    11.00000    0.02202    0.02333 =
         0.01918    0.00596    0.00308    0.00930
C10B  1   -0.018689    0.115224    0.394615    11.00000    0.02448    0.02402 =
         0.02191    0.00606    0.00317    0.01011
C11B  1    0.043946   -0.015227    0.299564    11.00000    0.02055    0.02428 =
         0.02020    0.00797    0.00288    0.00973
C12B  1   -0.203717   -0.237745    0.270728    11.00000    0.02369    0.02294 =
         0.02180    0.00712    0.00596    0.00510
C13B  1   -0.179984   -0.358039    0.246508    11.00000    0.03351    0.02736 =
         0.03047    0.00922    0.00733    0.01089
AFIX  43
H13B  2   -0.092789   -0.357379    0.265753    11.00000   -1.20000
AFIX   0
C14B  1   -0.287986   -0.480028    0.193041    11.00000    0.04865    0.02349 =
         0.03637    0.00321    0.01374    0.00681
AFIX  43
H14B  2   -0.272912   -0.561417    0.176159    11.00000   -1.20000
AFIX   0
C15B  1   -0.417024   -0.480873    0.165006    11.00000    0.03404    0.03943 =
         0.02868   -0.00098    0.00698   -0.00579
AFIX  43
H15B  2   -0.488513   -0.562538    0.128900    11.00000   -1.20000
AFIX   0
C16B  1   -0.441099   -0.360942    0.190205    11.00000    0.02421    0.05781 =
         0.03005    0.00531    0.00233    0.00779
AFIX  43
H16B  2   -0.529148   -0.362669    0.171419    11.00000   -1.20000
AFIX   0
C17B  1   -0.334188   -0.237889    0.243491    11.00000    0.02892    0.03723 =
         0.02984    0.00652    0.00616    0.01267
AFIX  43
H17B  2   -0.349824   -0.156924    0.260625    11.00000   -1.20000
AFIX   0
C18B  1   -0.219148   -0.099911    0.433000    11.00000    0.03727    0.03449 =
         0.03390    0.01190    0.01828    0.01254
AFIX 137
H18D  2   -0.296741   -0.195718    0.406925    11.00000   -1.50000
H18E  2   -0.263201   -0.042666    0.458437    11.00000   -1.50000
H18F  2   -0.155334   -0.109699    0.470340    11.00000   -1.50000
AFIX   0
C19B  1   -0.024494    0.228599    0.456419    11.00000    0.03654    0.03155 =
         0.02978    0.00311    0.00953    0.01675
AFIX 137
H19D  2   -0.121609    0.223302    0.450059    11.00000   -1.50000
H19E  2    0.050244    0.324505    0.453440    11.00000   -1.50000
H19F  2   -0.005867    0.211210    0.505672    11.00000   -1.50000
AFIX   0
HKLF 4
REM  HSY-630 in P-1 #2
REM R1 =  0.0462 for    5485 Fo > 4sig(Fo)  and  0.0526 for all    6333 data
REM    438 parameters refined using      0 restraints
END
WGHT      0.0717      0.2759
REM Highest difference peak  0.297,  deepest hole -0.230,  1-sigma level  0.053
Q1    1   0.3173  0.1790  0.0789  11.00000  0.05    0.30
Q2    1   0.2133  0.0988  0.0595  11.00000  0.05    0.27
Q3    1   0.2186  0.1765  0.1170  11.00000  0.05    0.25
Q4    1  -0.1764 -0.2820  0.2478  11.00000  0.05    0.24
Q5    1   0.2002  0.3725  0.0694  11.00000  0.05    0.23
Q6    1  -0.3085 -0.1019  0.4213  11.00000  0.05    0.22
Q7    1   0.0212  0.1381  0.3512  11.00000  0.05    0.22
Q8    1   0.2804  0.6980  0.0673  11.00000  0.05    0.22
Q9    1   0.1546  0.1926  0.3449  11.00000  0.05    0.21
Q10   1   0.4673  0.0761  0.1929  11.00000  0.05    0.21
Q11   1   0.4948  0.1670  0.0547  11.00000  0.05    0.21
Q12   1   0.3094  0.5925  0.3519  11.00000  0.05    0.20
Q13   1   0.3587  0.4401  0.3840  11.00000  0.05    0.20
Q14   1   0.3664  0.3359  0.4361  11.00000  0.05    0.20
Q15   1  -0.2108 -0.1871  0.4304  11.00000  0.05    0.19
;
