# Supplementary material for: N-(1,5-Dimethyl-3-oxo-2-phenyl-2,3-di­hydro-1H-pyrazol-4-yl)-2-phenyl­acetamide
Source: Acta Crystallogr Sect E Struct Rep Online. 2013 Nov 6;69(Pt 12):o1726–7. doi: 10.1107/S1600536813029590 (PMC3885014; doi:10.1107/S1600536813029590)
Supplement: Supplementary file 2 [file e-69-o1726-Isup2.hkl]

#
# h,k,l, Fc-squared, Fo-squared, sigma(Fo-squared), status flag
#
data_I
_shelx_refln_list_code          4
_shelx_F_calc_maximum      161.01
_exptl_crystal_F_000       680.00
_reflns_d_resolution_high  0.8087

loop_
 _space_group_symop_operation_xyz
 'x, y, z'
 '-x, -y, -z'

_cell_length_a    10.1258
_cell_length_b    10.4671
_cell_length_c    17.8888
_cell_angle_alpha 100.833
_cell_angle_beta   92.527
_cell_angle_gamma 116.812

_shelx_F_squared_multiplier     1.000

loop_
 _refln_index_h
 _refln_index_k
 _refln_index_l
 _refln_F_squared_calc
 _refln_F_squared_meas
 _refln_F_squared_sigma
 _refln_observed_status
   1   0   0        251.88        251.27         7.23 o
   2   0   0      11230.76      11729.23       254.12 o
   3   0   0        154.60        156.26        12.56 o
   4   0   0        125.78        127.51         5.27 o
   5   0   0        206.92        206.34         6.42 o
   6   0   0        147.30        152.83         7.30 o
   7   0   0         10.61         11.63         2.10 o
   8   0   0         91.77         97.67         6.92 o
   9   0   0         70.30         72.58         6.84 o
  10   0   0        227.40        242.53         9.98 o
 -11   1   0        108.13        109.13         5.46 o
 -10   1   0          6.57         11.53         3.47 o
  -9   1   0        213.91        226.99        10.65 o
  -8   1   0          4.12          3.11         0.85 o
  -7   1   0        112.64        114.99         6.63 o
  -6   1   0         26.29         30.16         4.37 o
  -5   1   0        752.06        737.39        42.97 o
  -4   1   0        341.20        329.74        24.17 o
  -3   1   0       2284.19       2359.20        42.40 o
  -2   1   0       9626.79       9668.99       127.19 o
  -1   1   0       5569.26       6287.35       142.99 o
   0   1   0          0.05          3.96         0.61 o
   1   1   0        323.40        317.53        11.18 o
   2   1   0       1142.19       1120.44        14.60 o
   3   1   0        860.92        894.92        25.03 o
   4   1   0       1716.74       1837.33        42.64 o
   5   1   0          9.04         17.70         2.26 o
   6   1   0          0.68          0.55         0.97 o
   7   1   0       1004.30        968.60        20.92 o
   8   1   0        508.22        499.99        17.26 o
   9   1   0        457.58        461.71        12.67 o
  10   1   0        108.46        111.90         5.70 o
 -11   2   0          1.87          2.44         1.46 o
 -10   2   0         17.05         16.95         2.69 o
  -9   2   0         52.60         47.58         4.94 o
  -8   2   0          6.74          7.82         1.50 o
  -7   2   0        189.69        180.03        12.02 o
  -6   2   0       1454.54       1518.58        45.64 o
  -5   2   0       1754.37       1809.74        58.82 o
  -4   2   0        404.01        455.67        34.16 o
  -3   2   0         98.04         88.32         3.09 o
  -2   2   0       9824.75       9262.20       512.95 o
  -1   2   0       1934.60       1631.97       276.46 o
   0   2   0       1905.77       2013.17        49.07 o
   1   2   0       1748.78       1629.02        23.47 o
   2   2   0       1508.77       1573.32        18.13 o
   3   2   0        399.59        394.73        11.00 o
   4   2   0        573.60        621.08        16.24 o
   5   2   0       2761.32       2834.72       100.19 o
   6   2   0         55.92         50.82         6.51 o
   7   2   0       2222.76       2135.61        37.59 o
   8   2   0         42.97         46.43         3.98 o
   9   2   0         26.62         23.69         2.91 o
 -12   3   0         26.30         26.81         3.44 o
 -11   3   0        283.94        271.18        15.48 o
 -10   3   0         16.92         16.79         2.88 o
  -9   3   0         37.06         35.26         3.41 o
  -8   3   0         17.02         15.56         3.68 o
  -7   3   0          5.66          5.29         2.06 o
  -6   3   0        118.97        116.07         8.93 o
  -5   3   0         88.03        100.58         7.48 o
  -4   3   0        107.16        110.28         3.63 o
  -3   3   0         45.86         46.24         2.59 o
  -2   3   0       3050.96       2730.52       101.91 o
  -1   3   0        550.38        545.38        36.41 o
   0   3   0         13.15         13.94         1.49 o
   1   3   0        122.17        139.85         4.19 o
   2   3   0        354.34        378.62        10.12 o
   3   3   0        209.19        267.43         9.35 o
   4   3   0        373.22        400.27        13.04 o
   5   3   0        164.06        154.29        11.59 o
   6   3   0        699.60        657.43        16.54 o
   7   3   0          9.27          7.89         2.33 o
   8   3   0        201.97        199.40        13.36 o
   9   3   0         26.79         29.34         3.75 o
 -12   4   0         91.14         89.79         6.69 o
 -11   4   0         92.02         85.13         5.91 o
 -10   4   0          0.00         -0.65         1.24 o
  -9   4   0          5.37          3.46         1.10 o
  -8   4   0         10.77         13.50         3.49 o
  -7   4   0        118.85        108.02         9.43 o
  -6   4   0         19.31         18.47         3.61 o
  -5   4   0       1623.56       1602.93        93.76 o
  -4   4   0         21.76         25.15         2.22 o
  -3   4   0       1784.54       1602.00       137.39 o
  -2   4   0       1547.69       1490.08        41.07 o
  -1   4   0       1145.67       1145.65        57.91 o
   0   4   0          6.01         10.60         1.66 o
   1   4   0        276.10        298.51         7.53 o
   2   4   0         12.76          5.78         1.26 o
   3   4   0         38.71         50.89         6.13 o
   4   4   0          0.06         -0.78         2.09 o
   5   4   0        841.89        774.99        18.36 o
   6   4   0         35.49         38.71         5.42 o
   7   4   0        169.36        154.05        12.04 o
   8   4   0          0.23          0.43         1.24 o
 -12   5   0        227.92        218.70        10.59 o
 -11   5   0          8.85          9.11         1.68 o
 -10   5   0         96.71        121.33         6.29 o
  -9   5   0          6.63          7.49         2.08 o
  -8   5   0         85.15         82.79         6.19 o
  -7   5   0         95.49         96.92         9.03 o
  -6   5   0        338.71        344.07        17.49 o
  -5   5   0        208.73        213.63         8.52 o
  -4   5   0        949.45        959.94        31.36 o
  -3   5   0         15.56         22.69         3.66 o
  -2   5   0        139.28        140.33         9.07 o
  -1   5   0        463.40        491.64        36.35 o
   0   5   0        312.32        360.59         9.10 o
   1   5   0         44.39         59.76         4.38 o
   2   5   0          8.12          3.69         2.27 o
   3   5   0        162.73        162.15        12.30 o
   4   5   0         66.48         59.79         3.80 o
   5   5   0         14.00         12.02         2.48 o
   6   5   0         28.18         27.50         5.07 o
   7   5   0        212.79        235.09        13.54 o
 -12   6   0         55.86         56.84         5.85 o
 -11   6   0         86.91         94.06         6.33 o
 -10   6   0          5.09          5.18         1.81 o
  -9   6   0         38.05         32.50         3.99 o
  -8   6   0         28.11         31.07         3.87 o
  -7   6   0       1289.13       1170.61        40.97 o
  -6   6   0         98.91         91.23         6.07 o
  -5   6   0       1142.28       1142.34        37.71 o
  -4   6   0        384.56        427.88        19.38 o
  -3   6   0         57.54         64.50         6.89 o
  -2   6   0        201.11        164.82        10.99 o
  -1   6   0       1232.11       1337.81        41.98 o
   0   6   0          3.90          2.59         1.27 o
   1   6   0          6.28          3.75         1.25 o
   2   6   0        321.13        335.76        18.88 o
   3   6   0        336.84        348.42        11.39 o
   4   6   0         10.37         14.72         2.65 o
   5   6   0         24.89         17.69         2.82 o
   6   6   0          1.59         -1.15         2.01 o
 -12   7   0          0.00          1.18         0.81 o
 -11   7   0         93.43         97.52         6.35 o
 -10   7   0         72.49         58.32         5.31 o
  -9   7   0         48.34         45.92         4.81 o
  -8   7   0        987.40        964.75        76.92 o
  -7   7   0         61.79         65.91         5.62 o
  -6   7   0        186.05        177.79         8.95 o
  -5   7   0         56.91         43.41         6.01 o
  -4   7   0          2.53          2.09         1.84 o
  -3   7   0        183.09        177.15        12.91 o
  -2   7   0          2.70          3.83         2.28 o
  -1   7   0          3.82          4.58         2.42 o
   0   7   0         63.70         76.05         8.23 o
   1   7   0        456.01        448.48        13.01 o
   2   7   0         36.50         37.73         3.54 o
   3   7   0        229.04        203.96        10.42 o
   4   7   0         30.97         26.24         3.75 o
   5   7   0        102.20        122.98         6.50 o
 -12   8   0         14.09         13.58         1.90 o
 -11   8   0         16.72         12.99         2.28 o
 -10   8   0         11.42          8.91         2.06 o
  -9   8   0        321.70        288.25        26.03 o
  -8   8   0        124.27        132.56        12.17 o
  -7   8   0          1.42          1.29         2.17 o
  -6   8   0        233.33        203.65        12.19 o
  -5   8   0         12.74         12.27         3.39 o
  -4   8   0        221.54        198.81        14.30 o
  -3   8   0          0.68          2.49         1.92 o
  -2   8   0        146.06        170.58        13.45 o
  -1   8   0        242.98        248.02        16.08 o
   0   8   0        539.71        503.61        17.30 o
   1   8   0        190.44        211.06        15.15 o
   2   8   0        367.28        360.53        14.22 o
   3   8   0        217.34        200.66        13.62 o
   4   8   0        106.32        115.51         8.66 o
 -11   9   0         34.42         39.50         3.39 o
 -10   9   0         24.02         22.86         2.98 o
  -9   9   0         54.60         51.05         7.10 o
  -8   9   0        482.51        474.77        24.27 o
  -7   9   0        266.17        245.26        16.38 o
  -6   9   0         14.11         10.65         2.45 o
  -5   9   0          4.26          3.28         1.66 o
  -4   9   0        136.68        136.61         8.48 o
  -3   9   0          9.71          6.80         2.68 o
  -2   9   0          0.04          1.16         0.93 o
  -1   9   0       1077.92       1170.04        48.96 o
   0   9   0          4.85          6.00         2.67 o
   1   9   0          1.22          2.11         1.70 o
   2   9   0          0.66          2.45         2.29 o
   3   9   0          2.44          3.87         1.71 o
 -11  10   0          0.16          1.85         1.31 o
 -10  10   0        269.70        293.19        15.63 o
  -9  10   0          0.72         -0.26         1.50 o
  -8  10   0         47.58         42.86         6.38 o
  -7  10   0         87.87         91.07         6.71 o
  -6  10   0         10.00          9.64         2.79 o
  -5  10   0        157.84        154.26        13.57 o
  -4  10   0         45.98         34.11         4.17 o
  -3  10   0         17.79         17.84         4.51 o
  -2  10   0          0.07          0.52         0.93 o
  -1  10   0        137.61        127.53         7.52 o
   0  10   0          1.54          1.64         1.18 o
   1  10   0         92.09         97.49         8.15 o
   2  10   0         75.82         88.11         6.44 o
 -10  11   0         79.76         84.33         6.73 o
  -9  11   0         33.76         29.14         3.11 o
  -8  11   0         61.53         59.87         6.74 o
  -7  11   0          4.57          7.23         1.76 o
  -6  11   0        122.97        108.47         7.14 o
  -5  11   0          0.92          1.77         1.42 o
  -4  11   0         30.19         35.46         5.94 o
  -3  11   0        246.44        241.55        15.43 o
  -2  11   0          5.17          3.10         1.20 o
  -1  11   0         24.54         30.34         4.10 o
   0  11   0          0.03         -0.43         1.01 o
  -8  12   0         36.17         27.99         2.69 o
  -7  12   0         38.36         51.63         5.00 o
  -6  12   0         71.26         79.42         7.49 o
  -5  12   0          5.29          9.93         2.88 o
  -4  12   0          0.51         -0.17         2.74 o
  -3  12   0         43.78         51.31         5.22 o
   2 -12   1         23.32         22.11         3.19 o
   3 -12   1        339.95        366.22        11.36 o
   4 -12   1        121.00        118.04         7.15 o
   5 -12   1         58.31         56.67         4.42 o
   6 -12   1          0.38         -0.05         1.28 o
   7 -12   1          7.76         10.17         2.69 o
   8 -12   1          9.59         12.61         1.88 o
   9 -12   1         22.01         20.86         3.02 o
   0 -11   1        108.41        116.50         7.66 o
   1 -11   1         19.84         26.61         3.97 o
   2 -11   1         26.30         24.80         4.30 o
   3 -11   1         23.39         22.06         4.58 o
   4 -11   1         54.10         45.39         6.82 o
   5 -11   1         15.12         15.69         4.18 o
   6 -11   1         38.45         32.03         9.41 o
   7 -11   1         21.99         23.17         3.01 o
   8 -11   1          5.23          1.82         1.64 o
   9 -11   1         54.61         63.18         5.01 o
  10 -11   1        145.09        151.23         9.28 o
  -2 -10   1         88.38         90.26         6.84 o
  -1 -10   1          6.44          7.68         2.56 o
   0 -10   1          4.94          4.87         2.22 o
   1 -10   1         32.74         43.26         4.31 o
   2 -10   1          0.42          1.16         1.89 o
   3 -10   1        393.48        365.50        21.23 o
   4 -10   1         51.89         40.20         6.73 o
   5 -10   1         72.91         71.97         6.07 o
   6 -10   1         43.31         44.57         7.04 o
   7 -10   1          0.98         -0.09         1.37 o
   8 -10   1         68.04         52.14         7.08 o
   9 -10   1         82.47         75.37         5.69 o
  10 -10   1        208.79        208.10        12.91 o
  11 -10   1         27.01         30.08         3.95 o
  -3  -9   1         18.82         18.72         3.37 o
  -2  -9   1        109.74         97.22         9.05 o
  -1  -9   1        195.05        198.36        14.10 o
   0  -9   1        122.45        126.15        11.17 o
   1  -9   1         49.43         39.18         4.39 o
   2  -9   1         94.50         87.13         7.81 o
   3  -9   1          8.54          9.40         3.01 o
   4  -9   1         52.39         51.34         5.04 o
   5  -9   1        307.98        306.53        13.18 o
   6  -9   1         76.21         70.02         6.04 o
   7  -9   1        402.04        454.92        20.73 o
   8  -9   1          0.01          2.34         1.86 o
   9  -9   1         61.32         68.16         5.70 o
  10  -9   1         17.19         18.21         4.03 o
  11  -9   1         11.19         12.23         2.73 o
  -4  -8   1          6.26          5.70         2.19 o
  -3  -8   1          6.02          2.14         1.81 o
  -2  -8   1         16.95         13.01         2.74 o
  -1  -8   1        602.65        606.65        27.84 o
   0  -8   1         40.77         38.23         6.00 o
   1  -8   1          0.07         -0.56         1.54 o
   2  -8   1        151.52        148.98        12.54 o
   3  -8   1        382.51        401.58        21.94 o
   4  -8   1         92.13         68.81         8.31 o
   5  -8   1         24.36         18.12         4.08 o
   6  -8   1         63.28         53.52         3.46 o
   7  -8   1          0.87          6.87         3.38 o
   8  -8   1        529.99        564.91        27.12 o
   9  -8   1        189.80        185.56        19.95 o
  10  -8   1        370.17        367.43        13.88 o
  11  -8   1         21.36         21.72         2.85 o
  12  -8   1         15.57         26.44         3.62 o
  -5  -7   1         34.60         33.68         3.47 o
  -4  -7   1        126.55        130.20         7.84 o
  -3  -7   1        235.76        228.50        11.13 o
  -2  -7   1          3.67          3.08         1.20 o
  -1  -7   1         40.83         49.64         3.93 o
   0  -7   1         18.73         19.11         3.98 o
   1  -7   1        374.05        393.35        19.80 o
   2  -7   1         73.99        105.42         9.34 o
   3  -7   1        281.30        275.20        16.03 o
   4  -7   1        387.26        431.85        21.13 o
   5  -7   1        163.51        172.03        12.17 o
   6  -7   1          8.89         13.76         2.39 o
   7  -7   1        565.79        529.37        24.95 o
   8  -7   1        349.19        318.33        19.89 o
   9  -7   1        137.21        113.95         7.71 o
  10  -7   1          7.27          6.55         2.01 o
  11  -7   1        191.75        206.26         9.49 o
  12  -7   1         46.14         47.84         5.03 o
  -7  -6   1          0.00          2.84         1.74 o
  -6  -6   1         83.06         74.55         7.64 o
  -5  -6   1          0.67          0.54         1.27 o
  -4  -6   1        572.27        529.65        17.92 o
  -3  -6   1          5.84          5.34         1.40 o
  -2  -6   1         15.92         15.97         3.95 o
  -1  -6   1         86.98         89.02         5.88 o
   0  -6   1        529.86        566.61        16.52 o
   1  -6   1         52.36         67.37         6.76 o
   2  -6   1         19.75         28.93         4.35 o
   3  -6   1         44.92         62.48         6.61 o
   4  -6   1        527.14        569.99        23.36 o
   5  -6   1         45.39         44.92         5.51 o
   6  -6   1        372.24        374.27        18.87 o
   7  -6   1          1.19          3.20         1.59 o
   8  -6   1         55.30         56.78         6.31 o
   9  -6   1         30.35         24.73         3.59 o
  10  -6   1         68.52         72.43         6.08 o
  11  -6   1         23.52         26.37         4.83 o
  12  -6   1         15.62         16.59         2.74 o
  -7  -5   1        212.64        231.52        13.65 o
  -6  -5   1         42.56         41.05         6.26 o
  -5  -5   1        199.85        172.44         7.64 o
  -4  -5   1         87.46         81.54         4.35 o
  -3  -5   1        243.23        244.91        15.32 o
  -2  -5   1         29.10         33.16         3.37 o
  -1  -5   1       1042.02       1093.27        49.94 o
   0  -5   1        264.46        304.44        10.22 o
   1  -5   1       1385.65       1471.87        43.06 o
   2  -5   1        624.14        837.90        27.46 o
   3  -5   1       1208.72       1084.87       176.45 o
   4  -5   1        376.92        431.87        28.75 o
   5  -5   1        548.23        555.67        15.95 o
   6  -5   1        108.71        103.85         8.86 o
   7  -5   1        124.93        104.75         9.33 o
   8  -5   1        317.00        332.64        14.36 o
   9  -5   1        100.43        100.10         7.23 o
  10  -5   1        214.21        222.66         8.76 o
  11  -5   1         31.92         35.50         3.04 o
  12  -5   1          6.34          3.45         1.20 o
  -8  -4   1        186.27        192.16        11.68 o
  -7  -4   1         29.32         31.35         6.61 o
  -6  -4   1        658.59        619.34        19.74 o
  -5  -4   1          5.19          3.05         1.13 o
  -4  -4   1        108.54        103.25         9.26 o
  -3  -4   1        258.75        280.52        15.12 o
  -2  -4   1        114.60        147.81        11.58 o
  -1  -4   1        133.32        149.91         9.41 o
   0  -4   1         99.88         93.98         6.19 o
   1  -4   1       1509.05       1494.43        28.93 o
   2  -4   1      11207.88       8050.14       991.92 o
   3  -4   1        891.34        948.89        35.61 o
   4  -4   1        243.69        232.36         8.30 o
   5  -4   1        326.78        329.91        10.59 o
   6  -4   1         93.73         87.02         7.67 o
   7  -4   1          2.43          3.33         1.74 o
   8  -4   1         81.18         68.08         7.76 o
   9  -4   1         49.58         41.57         3.73 o
  10  -4   1        271.27        261.50        11.84 o
  11  -4   1          2.39          2.46         1.25 o
  12  -4   1         70.51         66.99         5.54 o
  -9  -3   1          3.76          3.92         1.48 o
  -8  -3   1         32.57         41.74         4.57 o
  -7  -3   1         68.40         63.74         5.73 o
  -6  -3   1        441.43        409.14        10.57 o
  -5  -3   1         23.31         20.89         2.81 o
  -4  -3   1        247.85        290.28        10.71 o
  -3  -3   1        247.31        244.03         9.57 o
  -2  -3   1        360.40        363.06         8.35 o
  -1  -3   1        634.06        633.02        14.68 o
   0  -3   1       1156.11       1035.84        28.72 o
   1  -3   1       2555.45       2128.30        74.95 o
   2  -3   1         36.29         47.36         3.04 o
   3  -3   1         31.65         30.21         2.51 o
   4  -3   1        601.66        596.12        10.64 o
   5  -3   1         25.39         31.60         2.96 o
   6  -3   1          0.91          0.23         1.01 o
   7  -3   1          9.40         10.50         2.74 o
   8  -3   1          1.67          0.39         1.36 o
   9  -3   1          0.60          2.28         1.99 o
  10  -3   1         26.98         33.77         4.09 o
  11  -3   1         46.13         38.37         5.34 o
  12  -3   1        174.01        190.89         9.60 o
  -9  -2   1         73.74         70.13         4.92 o
  -8  -2   1        230.43        246.24         9.14 o
  -7  -2   1         33.57         28.65         3.64 o
  -6  -2   1        148.25        152.61         8.11 o
  -5  -2   1         13.75         20.59         3.35 o
  -4  -2   1         22.32         27.66         2.76 o
  -3  -2   1      11710.41      11538.38       200.95 o
  -2  -2   1       1064.74       1052.65        24.79 o
  -1  -2   1      12965.46      12641.54       203.56 o
   0  -2   1       1669.00       1579.35       113.43 o
   1  -2   1       2403.82       2247.67        33.44 o
   2  -2   1         41.78         42.86         2.12 o
   3  -2   1        272.27        316.80         7.64 o
   4  -2   1       2766.44       2699.17       110.38 o
   5  -2   1         11.91         14.85         6.09 o
   6  -2   1        162.01        204.60        14.40 o
   7  -2   1        221.21        214.36        13.07 o
   8  -2   1        303.43        310.17        18.50 o
   9  -2   1        115.54        106.10         7.50 o
  10  -2   1         25.59         25.26         5.06 o
  11  -2   1         47.14         52.08         6.09 o
 -10  -1   1          0.05          0.29         0.85 o
  -9  -1   1         15.27         16.48         2.85 o
  -8  -1   1         42.15         35.97         4.21 o
  -7  -1   1          1.67          0.78         1.24 o
  -6  -1   1        184.27        171.30         8.16 o
  -5  -1   1        429.00        435.11        23.73 o
  -4  -1   1       1832.82       1974.08        38.57 o
  -3  -1   1         11.05         11.83         1.14 o
  -2  -1   1          4.78          6.42         0.63 o
  -1  -1   1      10413.75       9596.89       272.53 o
   0  -1   1        477.10        538.30        12.98 o
   1  -1   1         55.28         90.82         3.61 o
   2  -1   1         38.60         53.71         6.37 o
   3  -1   1          7.74          5.27         0.92 o
   4  -1   1          0.01          0.79         1.08 o
   5  -1   1        126.76        147.06         6.35 o
   6  -1   1        756.28        728.30        18.89 o
   7  -1   1        112.26        109.33         6.84 o
   8  -1   1        179.78        201.27         8.12 o
   9  -1   1        266.05        243.10        20.68 o
  10  -1   1          3.69          3.85         2.69 o
  11  -1   1          4.47          5.40         1.30 o
 -11   0   1         73.13         89.46         6.32 o
 -10   0   1         70.13         82.88         4.48 o
  -9   0   1        289.93        321.56        17.06 o
  -8   0   1          3.93          8.33         4.26 o
  -7   0   1        141.33        147.28        11.03 o
  -6   0   1          1.58          3.13         1.14 o
  -5   0   1         17.57         19.42         2.87 o
  -4   0   1       1485.40       1594.74        30.59 o
  -3   0   1       8216.22       8248.61       110.15 o
  -2   0   1       1729.96       1593.76        27.45 o
  -1   0   1        279.35        341.50         9.50 o
   1   0   1        272.20        310.13         6.40 o
   2   0   1       2387.82       2386.61        91.06 o
   3   0   1       1791.27       1877.59       113.50 o
   4   0   1        151.06        188.36         6.61 o
   5   0   1        194.78        221.01         8.16 o
   6   0   1          0.54         -0.74         0.83 o
   7   0   1          7.55          2.69         1.41 o
   8   0   1        185.99        177.52         9.50 o
   9   0   1         22.63         21.87         3.23 o
  10   0   1          0.26          0.68         1.86 o
 -11   1   1         41.23         41.71         3.26 o
 -10   1   1         24.13         28.33         4.29 o
  -9   1   1         79.80         78.26         6.13 o
  -8   1   1        115.49        117.25         7.33 o
  -7   1   1          0.64          4.82         1.77 o
  -6   1   1          0.08          3.44         1.68 o
  -5   1   1         55.12         49.59         5.12 o
  -4   1   1        112.52        100.44         5.79 o
  -3   1   1       1905.10       1833.72        68.63 o
  -2   1   1        267.40        234.44         8.32 o
  -1   1   1          1.30          3.48         0.70 o
   0   1   1       1052.26       1145.92        27.73 o
   1   1   1      11985.55      11825.50       189.20 o
   2   1   1         90.57        100.50         2.78 o
   3   1   1        245.61        264.40         6.29 o
   4   1   1          4.57          6.63         1.31 o
   5   1   1        968.08        976.07        22.83 o
   6   1   1         62.54         68.81         7.49 o
   7   1   1        370.30        359.98        11.30 o
   8   1   1        168.27        166.61         9.23 o
   9   1   1         16.54         17.15         2.75 o
  10   1   1          0.37          0.31         0.86 o
 -11   2   1          1.90          1.43         1.56 o
 -10   2   1        333.62        349.35        13.65 o
  -9   2   1          6.00          5.96         1.76 o
  -8   2   1          0.08          0.76         0.77 o
  -7   2   1         32.02         29.66         4.71 o
  -6   2   1        265.13        244.49        13.48 o
  -5   2   1        483.29        511.16        19.85 o
  -4   2   1       1978.88       1898.34        50.39 o
  -3   2   1       5447.85       5324.29        94.77 o
  -2   2   1       3841.98       3350.54        80.11 o
  -1   2   1       2631.47       2817.92        67.44 o
   0   2   1          7.70         12.84         1.67 o
   1   2   1         69.31         79.13         3.68 o
   2   2   1        674.64        698.27        18.16 o
   3   2   1        991.83       1009.15        17.59 o
   4   2   1       2946.75       3019.41        96.93 o
   5   2   1        445.29        465.66        21.06 o
   6   2   1          2.66          1.17         0.95 o
   7   2   1         64.98         63.85         5.61 o
   8   2   1         14.54         12.47         2.55 o
   9   2   1         52.83         50.89         4.11 o
 -12   3   1         71.64         65.00         5.48 o
 -11   3   1        206.16        229.54         9.84 o
 -10   3   1         57.41         52.99         5.09 o
  -9   3   1          0.01         -1.17         1.33 o
  -8   3   1         16.86         16.81         3.75 o
  -7   3   1          0.94          0.23         0.88 o
  -6   3   1        110.17        103.58         8.50 o
  -5   3   1       1552.81       1600.17        45.95 o
  -4   3   1        116.66        171.17         6.38 o
  -3   3   1        989.43       1008.23        29.08 o
  -2   3   1        545.76        552.14        18.15 o
  -1   3   1       3595.65       3582.67       203.79 o
   0   3   1         84.28         93.93         3.97 o
   1   3   1        150.36        148.84         4.51 o
   2   3   1        500.49        587.78        12.02 o
   3   3   1          0.08          0.78         0.67 o
   4   3   1        524.71        492.42        21.66 o
   5   3   1        276.92        269.02        16.08 o
   6   3   1          9.08          7.09         1.66 o
   7   3   1        179.66        179.64        12.94 o
   8   3   1         50.39         42.33         5.98 o
   9   3   1         15.58         13.67         2.58 o
 -12   4   1         32.42         26.07         3.57 o
 -11   4   1          1.53          0.96         1.50 o
 -10   4   1          0.03          1.53         1.33 o
  -9   4   1         19.27         16.68         2.34 o
  -8   4   1          1.22          0.76         1.30 o
  -7   4   1         69.63         74.34         7.80 o
  -6   4   1          5.77          5.98         2.20 o
  -5   4   1        536.70        593.07        22.74 o
  -4   4   1       3375.65       3595.22        90.16 o
  -3   4   1        766.67       1046.31        31.86 o
  -2   4   1         14.63         12.32         2.39 o
  -1   4   1         83.96         99.55         5.16 o
   0   4   1        338.70        380.94        34.03 o
   1   4   1       3034.18       3037.53        56.26 o
   2   4   1        867.37        814.24        28.72 o
   3   4   1         62.75         57.07         6.53 o
   4   4   1        180.41        163.72        12.36 o
   5   4   1        314.01        304.74        12.92 o
   6   4   1         72.63         70.74         8.45 o
   7   4   1        144.49        140.54        11.38 o
   8   4   1         10.99          7.48         2.06 o
 -12   5   1          0.03          0.23         0.88 o
 -11   5   1         50.11         47.85         4.38 o
 -10   5   1          9.28          6.81         1.36 o
  -9   5   1         25.02         20.76         3.36 o
  -8   5   1         58.84         55.51         7.14 o
  -7   5   1        107.16        120.32        10.23 o
  -6   5   1        395.51        397.13        18.90 o
  -5   5   1         67.99         81.11         5.10 o
  -4   5   1        828.54       1074.09        34.56 o
  -3   5   1        602.42        751.20        26.72 o
  -2   5   1        207.12        216.00        11.96 o
  -1   5   1         37.75         40.87         3.35 o
   0   5   1         69.09         73.75         3.75 o
   1   5   1        162.96        179.25        10.56 o
   2   5   1        372.47        397.31        19.63 o
   3   5   1         26.17         27.34         4.99 o
   4   5   1        413.61        410.13        12.42 o
   5   5   1          8.03          5.79         1.89 o
   6   5   1        142.70        129.47        10.88 o
   7   5   1         76.88         90.61         7.76 o
 -12   6   1         52.01         60.38         6.07 o
 -11   6   1        237.67        241.65        13.99 o
 -10   6   1         10.26         11.82         2.54 o
  -9   6   1          2.68          1.22         1.58 o
  -8   6   1          4.30          5.71        10.11 o
  -7   6   1         59.09         63.96         7.54 o
  -6   6   1         75.55         76.61         5.55 o
  -5   6   1         87.07         88.86         5.68 o
  -4   6   1         91.85        140.85        10.32 o
  -3   6   1        573.96        647.82        25.97 o
  -2   6   1          6.88          8.04         2.51 o
  -1   6   1          4.56          8.39         2.34 o
   0   6   1        938.82        924.92        41.37 o
   1   6   1        660.46        599.45        26.10 o
   2   6   1         15.31         12.44         2.46 o
   3   6   1          9.14          9.77         1.80 o
   4   6   1         43.58         44.69         4.62 o
   5   6   1         13.17         11.75         2.11 o
   6   6   1        244.97        276.31        14.71 o
 -12   7   1          7.40          7.38         1.43 o
 -11   7   1         57.68         56.05         7.01 o
 -10   7   1        140.98        139.01         8.34 o
  -9   7   1        194.96        202.27        10.49 o
  -8   7   1        214.96        195.96        14.77 o
  -7   7   1        175.16        176.47         7.74 o
  -6   7   1       1188.15       1093.05        39.00 o
  -5   7   1         16.87         15.86         3.66 o
  -4   7   1          6.23         12.32         3.29 o
  -3   7   1         34.17         30.26         5.19 o
  -2   7   1        209.22        223.27        14.86 o
  -1   7   1        125.03        134.47        11.23 o
   0   7   1        130.41        150.80        17.41 o
   1   7   1          0.29          0.21         1.51 o
   2   7   1        341.56        325.24        13.50 o
   3   7   1          2.84          4.71         1.55 o
   4   7   1        128.38        102.49         6.75 o
   5   7   1          2.65          3.94         1.24 o
 -12   8   1         48.30         44.15         4.55 o
 -11   8   1         58.81         61.86         4.71 o
 -10   8   1         65.67         55.51         9.58 o
  -9   8   1         72.61         76.11         6.14 o
  -8   8   1        411.32        422.06        22.95 o
  -7   8   1         16.97         12.84         4.12 o
  -6   8   1        306.08        296.98        10.27 o
  -5   8   1        289.07        284.03        17.25 o
  -4   8   1         80.36         68.21         8.16 o
  -3   8   1          0.18         -1.25         1.25 o
  -2   8   1        129.60        118.96        10.79 o
  -1   8   1        125.01        113.75        10.76 o
   0   8   1         73.93         73.82         6.05 o
   1   8   1        193.67        196.49        10.18 o
   2   8   1        123.79        128.87         7.96 o
   3   8   1        223.38        228.87        14.29 o
   4   8   1         39.75         51.49         5.39 o
 -11   9   1         33.48         31.73         3.69 o
 -10   9   1         96.13        116.81         6.79 o
  -9   9   1          0.15          3.15         2.18 o
  -8   9   1          0.00          2.24         2.20 o
  -7   9   1         49.76         42.66         4.63 o
  -6   9   1         63.23         73.05         6.21 o
  -5   9   1        289.10        291.45        15.73 o
  -4   9   1          0.06         -0.12         1.20 o
  -3   9   1          3.66          1.93         1.91 o
  -2   9   1        543.92        559.29        25.22 o
  -1   9   1        868.02        915.21        25.52 o
   0   9   1         77.09         79.79         8.71 o
   1   9   1          0.61          2.02         1.73 o
   2   9   1         32.56         33.03         5.11 o
   3   9   1         57.03         53.92         5.30 o
 -11  10   1         19.59         20.73         3.14 o
 -10  10   1          8.91         10.21         2.90 o
  -9  10   1          1.28         -1.20         1.98 o
  -8  10   1         31.66         26.07         5.25 o
  -7  10   1        169.85        159.30        16.90 o
  -6  10   1        394.07        383.24        14.98 o
  -5  10   1         18.45         20.64         3.42 o
  -4  10   1        374.89        371.26        14.75 o
  -3  10   1          3.32          2.50         2.51 o
  -2  10   1         18.06         16.01         2.69 o
  -1  10   1          0.04         -0.76         1.15 o
   0  10   1         27.68         26.84         4.56 o
   1  10   1          9.50          9.93         2.74 o
   2  10   1          0.95          0.79         0.88 o
 -10  11   1         80.30         86.95         6.70 o
  -9  11   1          1.03          0.49         0.94 o
  -8  11   1         36.34         31.33         4.81 o
  -7  11   1        302.29        277.78        11.23 o
  -6  11   1          2.65          0.07         1.03 o
  -5  11   1          0.47          1.87         1.28 o
  -4  11   1          0.51          0.88         1.70 o
  -3  11   1         69.24         93.16         9.12 o
  -2  11   1          9.55          7.02         1.43 o
  -1  11   1         41.30         45.66         4.86 o
   0  11   1          1.51          0.58         0.88 o
  -8  12   1         59.27         59.44         3.85 o
  -7  12   1         59.57         83.20         4.73 o
  -6  12   1          4.31          2.93         1.22 o
  -5  12   1          0.57          1.23         1.21 o
  -4  12   1          1.54          3.26         1.71 o
  -3  12   1          0.92          2.43         1.20 o
   2 -12   2         16.47         18.63         3.06 o
   3 -12   2         38.03         33.78         4.90 o
   4 -12   2          3.33          3.98         1.41 o
   5 -12   2         17.46          9.78         2.35 o
   6 -12   2          1.23          1.68         1.19 o
   7 -12   2         92.13         76.26         7.45 o
   8 -12   2         15.26         11.28         2.06 o
   9 -12   2         37.96         44.54         4.57 o
   0 -11   2          0.50          1.14         0.87 o
   1 -11   2         30.83         30.96         4.22 o
   2 -11   2         40.78         45.54         6.03 o
   3 -11   2        442.77        447.52        22.34 o
   4 -11   2        191.59        222.20        15.40 o
   5 -11   2         11.53         11.34         3.60 o
   6 -11   2         23.70         10.37         3.23 o
   7 -11   2         11.60         12.77         2.37 o
   8 -11   2         25.10         26.17         3.24 o
   9 -11   2        164.43        187.94         8.31 o
  10 -11   2        101.80         93.37         4.75 o
  -2 -10   2          3.05          2.14         1.00 o
  -1 -10   2          0.10         -0.77         1.70 o
   0 -10   2         26.99         23.05         4.35 o
   1 -10   2          1.27          0.71         1.17 o
   2 -10   2         35.66         29.65         5.60 o
   3 -10   2        500.13        442.26        23.68 o
   4 -10   2         88.38         85.14         9.84 o
   5 -10   2        228.41        183.98        14.66 o
   6 -10   2         15.82          8.80         2.22 o
   7 -10   2        358.38        342.37        13.81 o
   8 -10   2        250.65        282.74        17.01 o
   9 -10   2         24.58         20.18         2.93 o
  10 -10   2          0.81          3.93         2.20 o
  11 -10   2         25.04         26.62         3.70 o
  -3  -9   2          1.73          1.97         1.26 o
  -2  -9   2          3.40          1.85         1.90 o
  -1  -9   2        219.94        234.39        15.44 o
   0  -9   2          0.36         -0.01         1.48 o
   1  -9   2         20.02         17.94         2.92 o
   2  -9   2          0.40         -0.94         1.60 o
   3  -9   2        147.82        161.12        13.49 o
   4  -9   2        432.41        359.29        20.85 o
   5  -9   2         95.28         81.64         8.91 o
   6  -9   2          0.79         -0.83         1.40 o
   7  -9   2         68.60         67.74         6.47 o
   8  -9   2        488.88        486.07        24.42 o
   9  -9   2          2.40          3.12         1.30 o
  10  -9   2         33.82         29.78         5.35 o
  11  -9   2         28.36         30.07         4.50 o
  -4  -8   2          3.11          2.57         1.34 o
  -3  -8   2          1.05          0.73         1.32 o
  -2  -8   2         38.04         40.27         7.30 o
  -1  -8   2        320.79        350.53        20.00 o
   0  -8   2         42.14         40.35         6.19 o
   1  -8   2        128.64        131.15         6.39 o
   2  -8   2          0.48          1.29         1.75 o
   3  -8   2         36.44         32.76         5.72 o
   4  -8   2        271.92        229.19        15.65 o
   5  -8   2         51.15         42.23         6.30 o
   6  -8   2         14.31         10.55         1.75 o
   7  -8   2        615.42        588.03        27.38 o
   8  -8   2        876.84        823.67        34.17 o
   9  -8   2        197.62        179.67         9.52 o
  10  -8   2        207.80        202.22         9.84 o
  11  -8   2         27.46         26.72         3.07 o
  12  -8   2         65.22         75.38         6.08 o
  -5  -7   2          1.41          1.68         1.35 o
  -4  -7   2        127.96        127.46         7.87 o
  -3  -7   2        603.51        582.84        19.26 o
  -2  -7   2          7.59          7.33         2.00 o
  -1  -7   2        363.33        347.69        16.51 o
   0  -7   2        131.17        119.69        10.04 o
   1  -7   2         30.81         25.02         4.54 o
   2  -7   2        515.09        540.88        23.46 o
   3  -7   2         18.29         12.17         3.01 o
   4  -7   2        442.24        443.97        21.22 o
   5  -7   2         43.22         36.98         5.51 o
   6  -7   2          0.13         -0.33         1.11 o
   7  -7   2          0.53         -2.49         2.49 o
   8  -7   2        109.60        111.46         7.45 o
   9  -7   2          5.50          5.88         1.84 o
  10  -7   2         20.05         19.11         3.12 o
  11  -7   2         96.87         99.27         6.36 o
  12  -7   2         73.69         75.07         6.19 o
  -7  -6   2         49.69         53.74         4.97 o
  -6  -6   2        109.47        114.86         9.60 o
  -5  -6   2        201.25        210.07        10.11 o
  -4  -6   2         97.02         88.58         7.30 o
  -3  -6   2          0.35          0.79         1.22 o
  -2  -6   2          0.00          3.37         2.25 o
  -1  -6   2       1486.54       1447.48        32.82 o
   0  -6   2         15.57         17.53         3.51 o
   1  -6   2        758.23        776.33        28.40 o
   2  -6   2        450.07        417.66        18.29 o
   3  -6   2       2002.96       1990.37        40.03 o
   4  -6   2         45.83         50.59         4.05 o
   5  -6   2          4.94          7.68         1.62 o
   6  -6   2        168.41        129.33        10.26 o
   7  -6   2        216.61        184.60        13.05 o
   8  -6   2          8.18          6.65         3.59 o
   9  -6   2        384.60        368.38        14.81 o
  10  -6   2        267.56        264.41        12.08 o
  11  -6   2         73.73         80.97         5.94 o
  12  -6   2        102.26        101.50         7.05 o
  -7  -5   2         28.45         21.49         3.92 o
  -6  -5   2          6.21          6.34         4.30 o
  -5  -5   2         81.37         73.91         4.89 o
  -4  -5   2        132.52        109.78         5.07 o
  -3  -5   2        111.33        123.99        10.44 o
  -2  -5   2         59.14         51.33         7.94 o
  -1  -5   2        102.79        107.40        10.86 o
   0  -5   2         34.29         34.70         3.46 o
   1  -5   2       2211.76       2786.45        72.86 o
   2  -5   2        634.06        637.82        45.58 o
   3  -5   2         18.00         23.57         2.48 o
   4  -5   2        653.58        667.84        59.63 o
   5  -5   2        424.64        399.98        14.30 o
   6  -5   2        214.59        222.59        13.57 o
   7  -5   2        185.21        185.48        12.69 o
   8  -5   2        128.19        136.55         8.14 o
   9  -5   2          6.61          6.50         1.95 o
  10  -5   2         10.09         10.24         1.99 o
  11  -5   2         59.07         72.55         4.33 o
  -8  -4   2         22.91         17.40         3.23 o
  -7  -4   2        249.61        252.05        11.20 o
  -6  -4   2          0.26          1.11         1.48 o
  -5  -4   2        443.17        423.12        10.65 o
  -4  -4   2       1152.61       1187.57        40.39 o
  -3  -4   2        297.08        279.32        10.60 o
  -2  -4   2        309.10        335.89        10.76 o
  -1  -4   2        643.37        654.87        26.04 o
   0  -4   2          2.47         16.07        10.87 o
   1  -4   2        603.62        627.31        14.81 o
   2  -4   2        305.34        343.22        12.80 o
   3  -4   2        729.23        808.59        48.30 o
   4  -4   2         95.64        110.70         6.52 o
   5  -4   2        736.45        853.27        30.33 o
   6  -4   2        291.65        293.97        15.05 o
   7  -4   2          2.48          2.34         1.63 o
   8  -4   2         18.81         23.00         2.62 o
   9  -4   2         28.16         36.16         3.49 o
  10  -4   2        178.03        182.03         7.90 o
  11  -4   2         44.01         46.63         5.92 o
  12  -4   2         61.68         60.12         5.02 o
  -9  -3   2          1.29          4.41         1.59 o
  -8  -3   2          6.30         11.23         5.25 o
  -7  -3   2         55.98         53.28         5.05 o
  -6  -3   2         70.24         65.35         4.53 o
  -5  -3   2          7.56          8.14         1.90 o
  -4  -3   2       1059.98       1036.45        24.58 o
  -3  -3   2       1082.37       1134.82        22.77 o
  -2  -3   2         36.07         42.76         2.47 o
  -1  -3   2       2268.54       2354.12        43.36 o
   0  -3   2         19.84         24.31         1.58 o
   1  -3   2       1738.05       1772.12        31.95 o
   2  -3   2        923.87        866.93        14.02 o
   3  -3   2         27.55         38.46         2.00 o
   4  -3   2       1026.48       1065.98        36.29 o
   5  -3   2         16.08         21.94         2.42 o
   6  -3   2        868.21        865.27        21.53 o
   7  -3   2         21.16         19.59         3.92 o
   8  -3   2         28.54         25.02         2.78 o
   9  -3   2         23.26         29.99         3.18 o
  10  -3   2         62.53         69.16         5.75 o
  11  -3   2         21.68         16.32         3.62 o
  -9  -2   2        105.98        117.22         5.41 o
  -8  -2   2        273.88        267.35         9.55 o
  -7  -2   2          0.54         -0.22         0.99 o
  -6  -2   2        909.08        933.81        30.29 o
  -5  -2   2        744.20        746.86        19.57 o
  -4  -2   2       3372.00       3259.82        71.75 o
  -3  -2   2        101.79         90.59         4.48 o
  -2  -2   2       3066.28       3100.69        43.76 o
  -1  -2   2       2696.04       2761.20        38.58 o
   0  -2   2       3939.46       4144.16        68.72 o
   1  -2   2        866.28        696.56        19.79 o
   2  -2   2       8687.15       8002.82       290.25 o
   3  -2   2        972.66        988.60        22.83 o
   4  -2   2        737.03        720.33        56.45 o
   5  -2   2        106.72         88.16         4.87 o
   6  -2   2        293.98        340.17        16.12 o
   7  -2   2         30.23         36.52         3.74 o
   8  -2   2         40.23         41.18         3.63 o
   9  -2   2        170.79        163.35         9.41 o
  10  -2   2         66.46         64.45         7.70 o
  11  -2   2          3.14          3.59         1.56 o
 -10  -1   2         12.53         15.03         2.03 o
  -9  -1   2        160.25        158.47         7.01 o
  -8  -1   2         40.27         44.36         4.94 o
  -7  -1   2        567.48        555.70        14.67 o
  -6  -1   2          1.77          0.64         0.81 o
  -5  -1   2        396.01        392.26        14.71 o
  -4  -1   2          4.66          5.68         1.20 o
  -3  -1   2          1.51          1.37         0.49 o
  -2  -1   2      14799.04      14023.69       548.31 o
  -1  -1   2       1335.58       1418.97        24.09 o
   0  -1   2          2.19          5.32         0.59 o
   1  -1   2       3157.85       3441.04       252.82 o
   2  -1   2        553.12        455.95       124.47 o
   3  -1   2       1121.55       1149.71        64.16 o
   4  -1   2       2179.76       2013.02       202.54 o
   5  -1   2        362.02        371.53        12.89 o
   6  -1   2          0.29          0.75         0.94 o
   7  -1   2         28.52         28.57         3.44 o
   8  -1   2        180.83        179.42         7.81 o
   9  -1   2          0.02         -0.46         2.37 o
  10  -1   2        196.06        199.92        13.63 o
  11  -1   2         10.86         10.89         1.71 o
 -11   0   2          1.49          0.91         0.99 o
 -10   0   2         50.79         62.14         3.85 o
  -9   0   2          8.44          7.48         3.53 o
  -8   0   2          0.56         -2.19         2.19 o
  -7   0   2        152.33        137.68        10.93 o
  -6   0   2        381.85        319.99        16.19 o
  -5   0   2          1.10          2.89         0.88 o
  -4   0   2        119.82        137.29         5.37 o
  -3   0   2        450.51        427.04        20.39 o
  -2   0   2       3955.06       3830.93       180.78 o
  -1   0   2       1090.53       1033.68        57.04 o
   0   0   2        299.52        270.28         7.72 o
   1   0   2        899.59        897.49        23.42 o
   2   0   2      19785.70      19566.20       256.48 o
   3   0   2       1136.94       1116.29        21.60 o
   4   0   2        507.11        531.51        20.02 o
   5   0   2        175.64        177.94        12.76 o
   6   0   2         11.01          8.92         1.76 o
   7   0   2        502.52        456.98        15.95 o
   8   0   2        117.02        113.90         7.51 o
   9   0   2        139.28        126.95        11.35 o
  10   0   2          1.23          0.00         1.27 o
 -11   1   2         43.18         43.30         5.20 o
 -10   1   2        151.19        166.54         8.45 o
  -9   1   2        284.31        291.22        12.41 o
  -8   1   2        136.90        146.60         8.29 o
  -7   1   2         19.16         11.55         3.09 o
  -6   1   2        304.44        285.01        14.93 o
  -5   1   2        216.05        221.11        11.69 o
  -4   1   2          0.73          1.16         0.86 o
  -3   1   2          5.86          8.26         1.82 o
  -2   1   2       2101.20       2099.66        51.08 o
  -1   1   2       2989.95       2542.27        42.42 o
   0   1   2        657.21        681.91       111.23 o
   1   1   2          1.51          7.06         0.80 o
   2   1   2       1835.90       1952.78        28.73 o
   3   1   2       1086.74       1035.59        20.83 o
   4   1   2        103.34        109.52         4.26 o
   5   1   2        106.05        126.53         9.66 o
   6   1   2         68.86         70.87         7.68 o
   7   1   2        221.05        205.62         8.31 o
   8   1   2          0.17          3.16         3.16 o
   9   1   2         66.95         71.31         5.39 o
  10   1   2         75.93         81.99         4.56 o
 -11   2   2         48.84         45.54         5.88 o
 -10   2   2         13.71         12.91         2.45 o
  -9   2   2          0.72         -0.07         1.28 o
  -8   2   2          8.03          5.49         1.43 o
  -7   2   2       1453.60       1286.76        42.46 o
  -6   2   2         31.39         33.73         4.68 o
  -5   2   2       3536.15       3601.01        91.70 o
  -4   2   2        722.47        761.70        24.17 o
  -3   2   2        277.32        252.81        10.38 o
  -2   2   2        103.56        113.89         5.91 o
  -1   2   2       3397.08       3260.18        78.33 o
   0   2   2       6620.34       6896.94        91.17 o
   1   2   2         11.71          8.92         0.92 o
   2   2   2       2303.71       2267.50        31.90 o
   3   2   2        322.87        383.71         9.24 o
   4   2   2         21.02         14.86         3.46 o
   5   2   2        327.47        322.01        17.35 o
   6   2   2        373.16        353.21        11.09 o
   7   2   2         54.33         54.12         5.24 o
   8   2   2         54.32         60.16         5.17 o
   9   2   2        144.36        145.69         6.91 o
 -12   3   2        102.86        131.94         8.17 o
 -11   3   2          2.40          0.76         1.22 o
 -10   3   2         45.14         40.14         4.49 o
  -9   3   2         20.73         22.12         3.39 o
  -8   3   2        111.66         96.37         9.27 o
  -7   3   2        310.37        299.44        16.51 o
  -6   3   2         86.63         98.23         8.35 o
  -5   3   2        333.12        389.93        16.76 o
  -4   3   2       1084.14       1226.28        35.76 o
  -3   3   2       1852.38       1830.45        48.42 o
  -2   3   2         32.38         35.14         3.61 o
  -1   3   2        421.44        406.93         9.98 o
   0   3   2       1217.02       1288.49        30.23 o
   1   3   2       1028.05       1016.25        17.12 o
   2   3   2        968.53       1018.17        74.05 o
   3   3   2         31.15         38.23         5.05 o
   4   3   2         44.74         54.63         6.64 o
   5   3   2         63.75         63.41         5.35 o
   6   3   2          6.88          6.98         1.73 o
   7   3   2         57.84         62.18         7.78 o
   8   3   2          7.58          6.28         2.44 o
   9   3   2         14.40         22.10         3.03 o
 -12   4   2          4.81          3.99         1.35 o
 -11   4   2        437.40        439.37        14.85 o
 -10   4   2         10.58          8.86         2.05 o
  -9   4   2         15.75         16.65         2.36 o
  -8   4   2        153.39        153.21        12.18 o
  -7   4   2        140.47        121.03        10.16 o
  -6   4   2         87.08         95.67         8.26 o
  -5   4   2       1546.86       1626.36        47.51 o
  -4   4   2       1031.97        883.82        20.16 o
  -3   4   2       1177.60       1224.25        36.40 o
  -2   4   2        473.93        562.18        20.45 o
  -1   4   2        173.20        188.89         9.25 o
   0   4   2        498.10        502.56        12.88 o
   1   4   2         20.40         28.97         2.83 o
   2   4   2        374.50        380.88        17.54 o
   3   4   2         87.35         92.97         8.67 o
   4   4   2        412.68        407.07        20.87 o
   5   4   2        316.65        298.27        13.04 o
   6   4   2         66.02         60.03         7.61 o
   7   4   2         42.42         39.01         5.63 o
   8   4   2          0.09         -0.63         1.41 o
 -12   5   2          3.35          1.52         1.17 o
 -11   5   2          0.13         -1.08         1.08 o
 -10   5   2          0.29          0.88         0.97 o
  -9   5   2          0.50          0.52         0.88 o
  -8   5   2         42.29         43.02         3.64 o
  -7   5   2        510.53        528.45        24.07 o
  -6   5   2        202.92        179.64        12.11 o
  -5   5   2          9.42          7.33         1.54 o
  -4   5   2        182.40        203.36        11.87 o
  -3   5   2        453.89        470.08        19.61 o
  -2   5   2        922.80        950.44        31.91 o
  -1   5   2       1107.30       1172.29        83.75 o
   0   5   2         61.82         65.29         4.70 o
   1   5   2          4.24          3.40         1.22 o
   2   5   2        124.87        139.76        10.90 o
   3   5   2         95.84        102.53         9.76 o
   4   5   2        139.23        122.26         6.37 o
   5   5   2         21.83         20.65         4.61 o
   6   5   2          4.37          7.32         2.52 o
   7   5   2         64.27         70.82         6.45 o
 -12   6   2         11.36         10.32         2.55 o
 -11   6   2         52.46         59.38         4.96 o
 -10   6   2          0.39          1.46         1.61 o
  -9   6   2          0.93          1.67         1.42 o
  -8   6   2        176.27        160.41         9.26 o
  -7   6   2        295.06        276.72        16.50 o
  -6   6   2          7.28          8.71         2.85 o
  -5   6   2       1180.10       1066.84        25.78 o
  -4   6   2        434.57        391.20        18.85 o
  -3   6   2        199.04        238.24        14.00 o
  -2   6   2        161.48        229.13        13.89 o
  -1   6   2        378.27        381.99        13.07 o
   0   6   2        557.33        598.39        20.30 o
   1   6   2          5.94          3.67         1.83 o
   2   6   2        463.68        445.70        12.83 o
   3   6   2         24.11         24.56         2.77 o
   4   6   2          0.01         -0.61         1.15 o
   5   6   2        166.21        162.16         8.17 o
   6   6   2         41.14         42.72         5.14 o
 -12   7   2        103.81        104.29         5.21 o
 -11   7   2          0.50          0.56         2.39 o
 -10   7   2        128.46        127.95         7.90 o
  -9   7   2         50.89         44.86         4.82 o
  -8   7   2        156.84        142.35         8.87 o
  -7   7   2         57.14         56.72         4.25 o
  -6   7   2          0.08         -0.18         1.06 o
  -5   7   2        318.97        319.70        27.93 o
  -4   7   2         18.18         17.66         4.01 o
  -3   7   2         11.96         12.73         3.60 o
  -2   7   2          1.66         -0.45         1.69 o
  -1   7   2          6.84          5.58         2.23 o
   0   7   2        163.87        162.98         8.92 o
   1   7   2        587.57        553.65        14.89 o
   2   7   2        225.73        228.03         8.95 o
   3   7   2        332.07        314.89        12.95 o
   4   7   2         15.33         18.33         2.84 o
   5   7   2         51.16         54.52         5.74 o
 -12   8   2        134.07        141.78         8.39 o
 -11   8   2          2.00          1.21         0.93 o
 -10   8   2          0.11         -1.15         1.15 o
  -9   8   2        535.37        545.20        33.98 o
  -8   8   2        686.28        718.74        31.69 o
  -7   8   2        295.16        281.40        12.78 o
  -6   8   2        479.63        519.24        14.40 o
  -5   8   2         77.75         78.11         6.01 o
  -4   8   2        147.72        156.19         8.87 o
  -3   8   2          1.52          3.56         1.29 o
  -2   8   2         46.41         48.15         9.74 o
  -1   8   2          9.89         15.03         2.74 o
   0   8   2        217.11        230.70        15.86 o
   1   8   2         22.68         23.77         3.41 o
   2   8   2          6.28          7.56         1.98 o
   3   8   2          0.04         -0.07         1.55 o
   4   8   2          3.39          4.31         1.57 o
 -11   9   2         21.19         20.26         2.42 o
 -10   9   2        186.98        204.97         9.11 o
  -9   9   2         23.38         25.67         5.27 o
  -8   9   2         18.93         18.68         4.45 o
  -7   9   2         20.74         23.93         5.13 o
  -6   9   2          0.78          1.19         2.49 o
  -5   9   2        155.09        165.30         9.97 o
  -4   9   2        168.24        145.97        12.56 o
  -3   9   2        277.39        326.02        19.35 o
  -2   9   2        211.45        238.47        15.86 o
  -1   9   2          7.10          4.45         1.96 o
   0   9   2         79.49         82.46         6.23 o
   1   9   2        174.03        169.00        12.41 o
   2   9   2         19.86         21.43         4.01 o
   3   9   2          3.39          1.37         1.09 o
 -11  10   2         37.30         32.55         3.79 o
 -10  10   2        110.46         97.89         8.36 o
  -9  10   2         26.21         14.80         3.69 o
  -8  10   2          4.93          7.57         2.88 o
  -7  10   2         12.32         11.63         2.55 o
  -6  10   2          9.68          8.95         2.25 o
  -5  10   2         74.36         72.14         7.75 o
  -4  10   2         14.74         12.60         2.68 o
  -3  10   2        196.93        220.70        10.75 o
  -2  10   2          7.29          5.06         1.63 o
  -1  10   2        216.48        232.29        10.18 o
   0  10   2         28.51         24.97         4.21 o
   1  10   2         54.35         56.93         5.71 o
 -10  11   2         43.83         47.93         4.74 o
  -9  11   2          0.90         -0.68         1.61 o
  -8  11   2          8.86          8.32         2.63 o
  -7  11   2         31.35         31.19         3.50 o
  -6  11   2         24.53         20.37         2.88 o
  -5  11   2         14.18         11.20         3.62 o
  -4  11   2          4.05          3.75         1.46 o
  -3  11   2          0.71          2.67         2.16 o
  -2  11   2         21.84         19.26         2.31 o
  -1  11   2         39.04         37.68         4.14 o
  -8  12   2         43.51         47.37         3.30 o
  -7  12   2          6.37          8.21         1.56 o
  -6  12   2         31.34         38.83         3.68 o
  -5  12   2         72.96         79.86         7.00 o
  -4  12   2         33.33         37.19         4.50 o
   2 -12   3         76.39         65.71         5.98 o
   3 -12   3         53.01         66.52         6.40 o
   4 -12   3          1.43         -0.73         0.93 o
   5 -12   3         19.72         16.00         2.38 o
   6 -12   3         36.13         29.60         4.68 o
   7 -12   3         53.33         56.03         6.25 o
   8 -12   3         23.47         18.31         3.28 o
   9 -12   3         61.81         60.32         5.40 o
   0 -11   3        127.45        138.84         6.47 o
   1 -11   3         22.27         16.50         3.11 o
   2 -11   3        249.64        285.60        16.04 o
   3 -11   3         54.85         49.36         6.78 o
   4 -11   3         66.82         63.91         8.13 o
   5 -11   3         10.76          7.24         2.96 o
   6 -11   3          6.71          3.77         1.72 o
   7 -11   3        117.03        128.45         9.87 o
   8 -11   3         18.37         24.03         3.08 o
   9 -11   3        209.88        233.52         9.32 o
  10 -11   3          3.78          2.78         1.09 o
  -2 -10   3         56.69         63.04         4.07 o
  -1 -10   3        225.79        243.31        14.09 o
   0 -10   3         19.82         19.86         4.02 o
   1 -10   3        475.25        526.48        23.55 o
   2 -10   3         74.01         71.56         8.64 o
   3 -10   3        181.68        175.96        14.18 o
   4 -10   3        149.50        127.81        12.02 o
   5 -10   3        121.89        100.89        10.59 o
   6 -10   3         12.18         14.14         2.67 o
   7 -10   3         37.29         40.35         4.49 o
   8 -10   3        241.26        268.82        11.81 o
   9 -10   3         88.26         82.30         5.90 o
  10 -10   3         53.89         69.99         7.00 o
  11 -10   3          6.30          7.69         2.01 o
  -3  -9   3         10.80          4.54         1.75 o
  -2  -9   3         14.61         10.28         3.10 o
  -1  -9   3         67.62         71.88         8.29 o
   0  -9   3        600.21        663.29        28.73 o
   1  -9   3         92.57         99.33         6.93 o
   2  -9   3         11.49          6.88         2.81 o
   3  -9   3         15.99         19.32         4.53 o
   4  -9   3          2.73          2.77         2.38 o
   5  -9   3         18.09         16.69         4.20 o
   6  -9   3          5.61          3.96         1.51 o
   7  -9   3        246.98        246.60        18.78 o
   8  -9   3          0.86          1.94         2.35 o
   9  -9   3        108.01        114.76         7.39 o
  10  -9   3        184.91        196.07        13.26 o
  11  -9   3         40.85         62.59         6.32 o
  -4  -8   3         53.71         55.12         6.36 o
  -3  -8   3          1.93         -0.66         2.05 o
  -2  -8   3         16.90         22.00         4.88 o
  -1  -8   3          6.17          3.05         2.25 o
   0  -8   3         53.51         55.47         7.14 o
   1  -8   3          3.91          3.89         2.39 o
   2  -8   3        513.31        480.01        23.54 o
   3  -8   3         55.55         53.39         7.10 o
   4  -8   3        578.04        557.23        25.98 o
   5  -8   3         19.36         17.50         3.92 o
   6  -8   3        803.65        865.05        26.85 o
   7  -8   3         11.12         11.52         3.83 o
   8  -8   3        455.33        431.10        22.76 o
   9  -8   3         20.61         18.41         2.93 o
  10  -8   3         98.48        115.51         7.22 o
  11  -8   3          3.89          3.50         1.22 o
  12  -8   3          4.42          3.08         1.19 o
  -5  -7   3          0.02          2.68         1.38 o
  -4  -7   3         10.06         10.30         2.38 o
  -3  -7   3          1.62          2.32         3.75 o
  -2  -7   3        985.79        943.79        25.98 o
  -1  -7   3         28.10         27.64         2.86 o
   0  -7   3         55.85         61.16         7.18 o
   1  -7   3         82.08         77.05         7.81 o
   2  -7   3        189.98        155.31        11.28 o
   3  -7   3         71.07         71.16         7.35 o
   4  -7   3        215.99        232.19        14.37 o
   5  -7   3        356.97        378.40        33.19 o
   6  -7   3        632.60        533.12        24.06 o
   7  -7   3        137.99        130.23         8.40 o
   8  -7   3          3.54          2.57         1.47 o
   9  -7   3         53.38         55.93         5.55 o
  10  -7   3         27.59         27.99         3.69 o
  11  -7   3         14.31         16.05         2.60 o
  12  -7   3          2.55          4.59         1.68 o
  -6  -6   3          0.01         -1.88         1.88 o
  -5  -6   3         16.52         13.42         2.35 o
  -4  -6   3        273.14        278.02         9.87 o
  -3  -6   3        124.54        104.33         5.78 o
  -2  -6   3        122.45        105.07         6.70 o
  -1  -6   3         40.44         40.44         4.03 o
   0  -6   3        245.97        292.45        15.70 o
   1  -6   3          4.97          6.81         2.17 o
   2  -6   3        348.50        357.95        12.02 o
   3  -6   3        193.49        196.49        15.97 o
   4  -6   3        601.86        660.08        59.17 o
   5  -6   3        370.17        371.58        31.63 o
   6  -6   3        190.15        158.32        11.39 o
   7  -6   3        787.32        695.92        28.76 o
   8  -6   3        592.59        619.87        19.63 o
   9  -6   3         13.67         10.38         2.37 o
  10  -6   3        109.61         97.73         7.05 o
  11  -6   3          0.17          1.19         1.42 o
  12  -6   3         16.48         17.18         2.77 o
  -7  -5   3         31.49         34.37         5.02 o
  -6  -5   3        145.89        132.12         8.01 o
  -5  -5   3         10.92          7.15         1.37 o
  -4  -5   3        114.53        107.63         4.98 o
  -3  -5   3          4.81          5.22         2.26 o
  -2  -5   3        555.31        606.54        40.95 o
  -1  -5   3         14.03          7.13         3.31 o
   0  -5   3        715.27        671.66        17.30 o
   1  -5   3        654.11        621.53        16.08 o
   2  -5   3        202.62        194.83        12.40 o
   3  -5   3         75.14         69.88         4.19 o
   4  -5   3        881.90        915.05        61.89 o
   5  -5   3        206.45        191.38        10.57 o
   6  -5   3        258.23        216.40        13.23 o
   7  -5   3          4.06          3.43         1.34 o
   8  -5   3         15.11         15.89         2.12 o
   9  -5   3         33.19         31.63         4.06 o
  10  -5   3        370.03        369.17        14.07 o
  11  -5   3          4.80          0.31         1.99 o
  -8  -4   3        129.30        130.99         9.36 o
  -7  -4   3        238.35        238.40        10.84 o
  -6  -4   3        247.85        227.47         8.84 o
  -5  -4   3         79.78         80.76         3.78 o
  -4  -4   3        737.62        728.39        22.58 o
  -3  -4   3        102.84         95.99         4.64 o
  -2  -4   3        206.19        221.21        10.62 o
  -1  -4   3         49.38         65.30         4.03 o
   0  -4   3        178.86        157.98         5.03 o
   1  -4   3        775.32        653.80        16.07 o
   2  -4   3         62.90         52.05         3.26 o
   3  -4   3        817.16        928.95        19.02 o
   4  -4   3        816.33        869.49        26.08 o
   5  -4   3         12.13          6.46         1.13 o
   6  -4   3        152.43        149.70         7.84 o
   7  -4   3        470.24        495.60        22.13 o
   8  -4   3         68.46         73.43         4.77 o
   9  -4   3        161.47        149.48         7.26 o
  10  -4   3        274.40        270.45         9.74 o
  11  -4   3         53.44         55.98         6.28 o
  -9  -3   3         33.93         35.22         4.08 o
  -8  -3   3          5.14          4.96         1.98 o
  -7  -3   3        729.64        696.99        32.63 o
  -6  -3   3         44.68         46.20         3.81 o
  -5  -3   3        112.10        114.09         6.84 o
  -4  -3   3        381.35        406.11        13.14 o
  -3  -3   3        228.85        200.17         7.94 o
  -2  -3   3        129.30        157.07         6.27 o
  -1  -3   3        226.60        213.12         4.86 o
   0  -3   3        943.26        826.35        17.43 o
   1  -3   3          2.03          7.81         0.82 o
   2  -3   3          2.40          6.28         0.82 o
   3  -3   3        198.85        223.44        15.38 o
   4  -3   3        306.22        319.12        11.66 o
   5  -3   3        317.69        307.06        17.17 o
   6  -3   3          4.88          8.40         1.71 o
   7  -3   3        249.35        238.28        17.60 o
   8  -3   3          0.03          2.07         2.04 o
   9  -3   3          1.95          4.42         1.47 o
  10  -3   3        274.86        263.85        16.44 o
  11  -3   3         94.00        101.23         8.50 o
  -9  -2   3         15.17         17.70         2.17 o
  -8  -2   3        286.08        302.65        10.19 o
  -7  -2   3        222.34        213.64         7.41 o
  -6  -2   3        153.10        172.95        12.70 o
  -5  -2   3          2.01          4.27         3.44 o
  -4  -2   3        302.92        317.83        14.08 o
  -3  -2   3         92.07         80.69         3.30 o
  -2  -2   3       3052.77       3008.26        42.63 o
  -1  -2   3       6182.81       6314.14        84.77 o
   0  -2   3        724.32        637.35       120.45 o
   1  -2   3      25922.70      25648.08       605.85 o
   2  -2   3       9093.44       9426.47       146.54 o
   3  -2   3        105.36        114.38         5.40 o
   4  -2   3         46.55         50.96         3.23 o
   5  -2   3         25.36         19.39         2.25 o
   6  -2   3         24.88         64.02        38.96 o
   7  -2   3          2.69          1.40         1.13 o
   8  -2   3         91.09         77.49         4.35 o
   9  -2   3         23.99         25.91         5.48 o
  10  -2   3         41.83         35.67         5.69 o
  11  -2   3        106.80        108.84         8.42 o
 -10  -1   3         32.79         40.98         4.33 o
  -9  -1   3         54.29         54.83         3.94 o
  -8  -1   3         59.46         56.86         4.24 o
  -7  -1   3          2.84          1.00         1.82 o
  -6  -1   3          0.00          0.41         1.12 o
  -5  -1   3         57.93         58.51         6.21 o
  -4  -1   3        471.02        514.46        13.11 o
  -3  -1   3       2080.09       2281.37        31.87 o
  -2  -1   3       2887.22       2948.60        46.10 o
  -1  -1   3        579.08        656.85        20.26 o
   0  -1   3        632.98        720.40        40.96 o
   1  -1   3       5109.87       3928.75        91.30 o
   2  -1   3       8546.27       8540.42       112.71 o
   3  -1   3       3904.74       4002.16       181.15 o
   4  -1   3          0.60          0.41         0.60 o
   5  -1   3          0.52          0.32         0.64 o
   6  -1   3        148.79        137.89        10.19 o
   7  -1   3         24.53         22.67         3.15 o
   8  -1   3        553.35        530.01        17.93 o
   9  -1   3          4.72          4.82         2.82 o
  10  -1   3          0.59          1.86         1.66 o
  11  -1   3         22.14         24.36         2.31 o
 -11   0   3          4.45          7.12         1.75 o
 -10   0   3         40.95         42.40         4.01 o
  -9   0   3        504.95        511.00        31.18 o
  -8   0   3        130.90        136.79         8.30 o
  -7   0   3          9.54          6.36         2.41 o
  -6   0   3         47.34         46.75         5.75 o
  -5   0   3        773.95        798.18        27.73 o
  -4   0   3         37.90         49.90         2.96 o
  -3   0   3        137.11        163.80        14.88 o
  -2   0   3      10297.41      10653.06       399.26 o
  -1   0   3      24846.79      25233.79       388.25 o
   0   0   3       4329.18       3815.32       372.27 o
   1   0   3       1023.24        928.60        21.79 o
   2   0   3        386.97        360.41         6.62 o
   3   0   3        753.97        847.29        18.22 o
   4   0   3          0.48          6.35        10.12 o
   5   0   3         48.21         50.33         5.41 o
   6   0   3        946.45        883.02        33.39 o
   7   0   3        104.49         86.74         5.13 o
   8   0   3        195.62        189.86         9.81 o
   9   0   3        128.33        116.86        10.60 o
  10   0   3        100.48        115.68         6.28 o
 -11   1   3        118.57        130.89         9.28 o
 -10   1   3         25.59         27.78         3.38 o
  -9   1   3          2.61         -0.48         1.29 o
  -8   1   3         12.98          9.73         2.08 o
  -7   1   3        354.21        303.64        16.88 o
  -6   1   3          5.53          9.04         2.26 o
  -5   1   3        192.62        193.42        10.96 o
  -4   1   3       2152.16       2191.91        49.49 o
  -3   1   3        640.62        574.93        28.76 o
  -2   1   3        232.82        200.91         7.80 o
  -1   1   3       3244.34       3141.22        72.86 o
   0   1   3        706.30        736.34        27.64 o
   1   1   3       9872.33      11090.62       177.90 o
   2   1   3        112.44        103.89         3.78 o
   3   1   3        677.85        828.97        18.18 o
   4   1   3        173.24        192.96        11.13 o
   5   1   3          0.04          1.60         1.11 o
   6   1   3       1179.26       1140.35        40.33 o
   7   1   3          9.73          9.36         1.72 o
   8   1   3        266.73        282.54        17.41 o
   9   1   3         50.83         46.22         4.26 o
  10   1   3          2.15          2.68         1.24 o
 -11   2   3         95.80        110.60         9.21 o
 -10   2   3        224.46        232.35        10.72 o
  -9   2   3         32.69         27.56         3.64 o
  -8   2   3        158.54        150.71         6.91 o
  -7   2   3          0.16          3.91         1.79 o
  -6   2   3         68.62         51.48         5.85 o
  -5   2   3        269.12        341.09        15.39 o
  -4   2   3         38.01         47.23         4.48 o
  -3   2   3        758.28        797.95        23.78 o
  -2   2   3        175.64        178.19         9.73 o
  -1   2   3          0.01          5.24         1.38 o
   0   2   3        187.75        183.92         4.32 o
   1   2   3        144.51        135.91         6.52 o
   2   2   3        232.49        257.04         8.20 o
   3   2   3        105.17        143.14         5.24 o
   4   2   3        640.35        674.75        26.09 o
   5   2   3        195.29        177.02        12.61 o
   6   2   3        909.79        830.59        19.06 o
   7   2   3        321.68        327.02        18.99 o
   8   2   3         50.44         50.90         4.65 o
   9   2   3          0.36          0.76         1.48 o
 -12   3   3        102.25         97.58         6.85 o
 -11   3   3         56.09         67.81         7.74 o
 -10   3   3        154.42        145.45         8.56 o
  -9   3   3         67.80         49.31         5.29 o
  -8   3   3         20.57         15.27         3.88 o
  -7   3   3         32.94         31.09         5.04 o
  -6   3   3        255.94        254.99        14.24 o
  -5   3   3        320.89        345.88        15.61 o
  -4   3   3        190.66        202.55        10.41 o
  -3   3   3       1861.75       1913.62       106.75 o
  -2   3   3        693.58        483.44        17.20 o
  -1   3   3       1962.32       2188.19        39.21 o
   0   3   3        112.36        139.25         4.13 o
   1   3   3        272.76        270.68        10.93 o
   2   3   3        327.16        377.90        11.58 o
   3   3   3         59.99         60.17         5.55 o
   4   3   3         18.29         17.35         3.85 o
   5   3   3        205.71        196.42         9.82 o
   6   3   3        156.55        135.51        11.71 o
   7   3   3         22.36         16.56         4.24 o
   8   3   3         26.06         22.64         4.16 o
 -12   4   3         67.87         64.18         5.68 o
 -11   4   3         62.40         63.83         5.12 o
 -10   4   3         13.95         10.34         2.32 o
  -9   4   3          1.69          1.01         1.11 o
  -8   4   3         60.79         40.80         6.02 o
  -7   4   3        103.52         90.55         8.69 o
  -6   4   3        104.19        112.18         9.06 o
  -5   4   3        630.55        737.74        26.22 o
  -4   4   3        127.50        160.52        13.43 o
  -3   4   3       1605.14       1613.80        45.79 o
  -2   4   3          0.02         13.76         2.78 o
  -1   4   3       2666.75       2810.64        51.99 o
   0   4   3        249.86        238.81         8.85 o
   1   4   3          1.32          5.60         1.22 o
   2   4   3         62.48         55.79         4.91 o
   3   4   3        497.95        497.34        22.53 o
   4   4   3        820.29        823.26        18.70 o
   5   4   3        106.88        107.22        10.32 o
   6   4   3          0.17          0.05         1.60 o
   7   4   3         49.49         54.44         6.51 o
   8   4   3          6.17          7.32         1.86 o
 -12   5   3         29.95         38.42         3.06 o
 -11   5   3         79.89         77.74         5.60 o
 -10   5   3         17.47         21.33         3.19 o
  -9   5   3         37.52         43.16         4.55 o
  -8   5   3        334.43        324.92        13.29 o
  -7   5   3        740.14        739.15        29.87 o
  -6   5   3       1426.12       1400.25        44.50 o
  -5   5   3        233.61        264.61        19.20 o
  -4   5   3        235.81        258.54         9.53 o
  -3   5   3        537.93        582.15        22.93 o
  -2   5   3        355.55        417.13        18.18 o
  -1   5   3       1045.62       1031.13        23.60 o
   0   5   3         45.16         44.44         4.12 o
   1   5   3        959.30       1007.93        26.75 o
   2   5   3         17.77          8.92         2.86 o
   3   5   3         75.79         80.44         4.98 o
   4   5   3        324.75        312.08        10.54 o
   5   5   3         58.95         61.25         7.72 o
   6   5   3         24.04         17.31         3.73 o
   7   5   3          0.42         -0.19         1.13 o
 -12   6   3         37.68         38.05         4.72 o
 -11   6   3         35.05         29.39         5.02 o
 -10   6   3          0.01         -0.22         1.01 o
  -9   6   3          7.73          7.78         2.22 o
  -8   6   3        265.12        291.66        12.84 o
  -7   6   3         39.52         38.20         5.69 o
  -6   6   3          2.57          2.79         1.68 o
  -5   6   3        485.79        455.22        15.14 o
  -4   6   3        103.75        101.56         8.84 o
  -3   6   3         11.95         20.32         3.99 o
  -2   6   3         72.58         49.07         6.11 o
  -1   6   3        230.94        240.51         8.14 o
   0   6   3         16.58         20.26         2.26 o
   1   6   3         76.47         67.48         7.80 o
   2   6   3        185.26        183.36         7.82 o
   3   6   3        122.00        118.83         6.26 o
   4   6   3          0.99          0.86         1.24 o
   5   6   3        151.79        154.88        11.26 o
   6   6   3          4.51          6.14         2.04 o
 -12   7   3          6.22          8.85         2.23 o
 -11   7   3          7.48          4.87         1.56 o
 -10   7   3         20.73         21.45         5.66 o
  -9   7   3         77.47         66.82         5.95 o
  -8   7   3        299.16        280.98        25.60 o
  -7   7   3          7.27          8.65         2.07 o
  -6   7   3        177.41        179.14        12.95 o
  -5   7   3        175.83        144.69         8.05 o
  -4   7   3         81.57         81.30         8.48 o
  -3   7   3        103.99        133.21        10.92 o
  -2   7   3        197.07        240.71        15.23 o
  -1   7   3         32.52         30.09         5.13 o
   0   7   3        939.38        829.37        23.56 o
   1   7   3        164.01        149.07         7.06 o
   2   7   3          0.09         -1.15         1.15 o
   3   7   3         10.97          9.55         1.72 o
   4   7   3         44.61         54.71         4.47 o
 -12   8   3          1.52          1.27         0.97 o
 -11   8   3          1.09          0.97         0.97 o
 -10   8   3        267.20        258.30        18.39 o
  -9   8   3        326.77        315.75        14.25 o
  -8   8   3        127.36        113.62         8.72 o
  -7   8   3          7.08         10.37         2.61 o
  -6   8   3        957.35        914.68        43.27 o
  -5   8   3         56.65         60.64         7.86 o
  -4   8   3          9.67          3.97         2.19 o
  -3   8   3        406.28        451.36        23.24 o
  -2   8   3         54.41         51.07         5.13 o
  -1   8   3        246.54        235.71        16.20 o
   0   8   3        713.83        679.96        30.25 o
   1   8   3        175.55        183.52         9.80 o
   2   8   3          0.98          4.89         1.77 o
   3   8   3         72.90         68.17         6.96 o
   4   8   3         13.59         16.07         2.59 o
 -11   9   3          0.03          1.02         0.79 o
 -10   9   3         61.11         66.28         4.90 o
  -9   9   3         85.30         76.18         8.62 o
  -8   9   3        220.01        190.13        14.42 o
  -7   9   3         22.09         16.48         4.30 o
  -6   9   3        211.55        217.64        17.59 o
  -5   9   3        171.10        141.46        12.49 o
  -4   9   3         56.62         64.58         8.27 o
  -3   9   3        124.67        121.95        11.43 o
  -2   9   3        488.88        547.71        25.98 o
  -1   9   3        138.36        158.83        12.54 o
   0   9   3        222.12        252.80        15.91 o
   1   9   3         54.11         49.92         6.46 o
   2   9   3         14.52         12.64         2.92 o
 -11  10   3          0.39         -1.40         1.40 o
 -10  10   3        111.38        108.31         8.49 o
  -9  10   3          0.94          1.86         1.80 o
  -8  10   3          8.92         12.25         3.81 o
  -7  10   3         96.28         79.70         8.92 o
  -6  10   3        128.06        106.23         9.45 o
  -5  10   3         14.64         12.01         2.62 o
  -4  10   3          2.69          2.77         1.82 o
  -3  10   3          5.73          4.81         1.83 o
  -2  10   3          0.40          1.95         1.24 o
  -1  10   3         78.62         68.49         5.13 o
   0  10   3         44.81         45.74         5.52 o
   1  10   3         34.61         44.46         4.62 o
 -10  11   3          1.43          1.11         0.82 o
  -9  11   3         20.92         21.81         3.58 o
  -8  11   3          0.88          1.66         1.23 o
  -7  11   3         92.97         88.31         5.68 o
  -6  11   3          8.96         10.46         2.01 o
  -5  11   3          1.28         -0.45         1.10 o
  -4  11   3         42.67         36.72         3.78 o
  -3  11   3          4.72          8.24         3.10 o
  -2  11   3         18.95         16.12         2.91 o
  -1  11   3          4.68          3.97         1.28 o
  -7  12   3          2.69          5.34         1.45 o
  -6  12   3        127.97        144.57        12.91 o
  -5  12   3         23.09         33.52         4.21 o
  -4  12   3         16.12         18.05         2.91 o
   2 -12   4         54.86         52.94         5.45 o
   3 -12   4          1.36         -0.81         1.48 o
   4 -12   4          7.45          5.13         2.05 o
   5 -12   4        113.00        102.22         8.43 o
   6 -12   4          6.46          4.55         1.80 o
   7 -12   4        125.22        132.04         9.80 o
   8 -12   4        110.52        104.93         8.26 o
   9 -12   4         32.66         37.70         4.19 o
   0 -11   4         73.64         75.75         5.90 o
   1 -11   4          3.33          4.09         1.37 o
   2 -11   4          2.11          3.42         1.88 o
   3 -11   4          0.32         -0.88         2.30 o
   4 -11   4          1.44          2.49         0.99 o
   5 -11   4          0.03          1.62         2.25 o
   6 -11   4          2.82          0.38         1.28 o
   7 -11   4          1.54          1.00         2.03 o
   8 -11   4        109.66        117.13         6.72 o
   9 -11   4         16.34         17.04         2.39 o
  10 -11   4         81.38         99.61         4.76 o
  -2 -10   4         10.93         10.41         1.56 o
  -1 -10   4         20.24         19.49         2.81 o
   0 -10   4        167.32        161.53        11.75 o
   1 -10   4         77.58         86.78         8.49 o
   2 -10   4        320.91        315.21        18.93 o
   3 -10   4        119.85        109.92        11.05 o
   4 -10   4         18.55         12.92         3.87 o
   5 -10   4          1.24          0.75         1.82 o
   6 -10   4          0.01         13.08         3.75 o
   7 -10   4         16.37         12.25         3.39 o
   8 -10   4          0.71          1.28         1.14 o
   9 -10   4          1.64          3.67         2.69 o
  10 -10   4          0.54          0.14         1.07 o
  11 -10   4         31.75         33.71         4.03 o
  -4  -9   4         16.33         18.95         2.76 o
  -3  -9   4          1.29          0.62         1.18 o
  -2  -9   4          5.11          7.36         2.77 o
  -1  -9   4         27.90         31.54         5.40 o
   0  -9   4        147.67        156.77        12.33 o
   1  -9   4         26.81         24.02         3.36 o
   2  -9   4        511.79        498.48        25.13 o
   3  -9   4        243.50        225.47        16.03 o
   4  -9   4         57.67         53.36         7.47 o
   5  -9   4         45.87         39.09         6.47 o
   6  -9   4        452.34        427.00        15.82 o
   7  -9   4         31.68         28.84         5.34 o
   8  -9   4         74.84         88.60         6.68 o
   9  -9   4         10.24          9.33         2.25 o
  10  -9   4          2.99          1.12         1.62 o
  11  -9   4          6.86          3.18         1.13 o
  -5  -8   4         14.49         16.85         2.72 o
  -4  -8   4          5.69          2.06         1.55 o
  -3  -8   4         20.00         19.82         4.58 o
  -2  -8   4          5.98          8.26         3.21 o
  -1  -8   4         33.37         30.46         5.54 o
   0  -8   4         54.82         55.36         7.12 o
   1  -8   4        113.73        121.05         8.69 o
   2  -8   4        509.57        473.38        23.01 o
   3  -8   4        167.35        135.87        11.34 o
   4  -8   4         17.22          8.95         3.02 o
   5  -8   4         14.08         11.56         3.40 o
   6  -8   4          0.03          0.27         2.27 o
   7  -8   4        306.76        296.67        17.92 o
   8  -8   4         60.01         70.89         6.08 o
   9  -8   4        190.17        182.28        13.84 o
  10  -8   4        287.67        282.49        11.60 o
  11  -8   4          5.99          8.06         2.70 o
  12  -8   4          8.97         11.09         2.19 o
  -5  -7   4         39.94         48.66         4.35 o
  -4  -7   4          0.94          3.47         1.92 o
  -3  -7   4        315.46        264.08        12.09 o
  -2  -7   4        609.88        588.20        32.21 o
  -1  -7   4         29.45         29.60         3.02 o
   0  -7   4        392.80        359.74        19.20 o
   1  -7   4       1396.95       1536.85        49.34 o
   2  -7   4          2.11          3.06         1.52 o
   3  -7   4        607.65        539.11        34.70 o
   4  -7   4        715.05        801.98        69.49 o
   5  -7   4         16.70         15.34         2.40 o
   6  -7   4        186.37        151.57        11.67 o
   7  -7   4        970.82        884.05        54.25 o
   8  -7   4         26.93         23.56         3.36 o
   9  -7   4        182.50        176.23         9.66 o
  10  -7   4          2.21          4.08         1.84 o
  11  -7   4         77.87         94.44         8.74 o
  12  -7   4          0.02          0.54         0.87 o
  -6  -6   4         21.28         29.38         3.19 o
  -5  -6   4         89.45         91.82         5.64 o
  -4  -6   4         22.66         18.07         3.59 o
  -3  -6   4        123.96        116.49         6.13 o
  -2  -6   4         30.59         31.58         3.76 o
  -1  -6   4        136.97        141.29        10.92 o
   0  -6   4        114.81        151.70        11.04 o
   1  -6   4        633.29        661.59        25.77 o
   2  -6   4         51.40         41.56         4.07 o
   3  -6   4         17.81         12.31         2.07 o
   4  -6   4        110.40        122.22         6.41 o
   5  -6   4         59.75         40.33         5.19 o
   6  -6   4         68.89         58.65         6.71 o
   7  -6   4         52.03         41.73         5.82 o
   8  -6   4         58.57         58.70         7.32 o
   9  -6   4         90.70         80.00         6.45 o
  10  -6   4         53.49         51.64         5.13 o
  11  -6   4        187.59        200.42        13.23 o
  12  -6   4         16.21         21.16         2.98 o
  -7  -5   4         42.86         47.26         7.16 o
  -6  -5   4         26.11         25.45         4.96 o
  -5  -5   4        240.52        238.22         7.80 o
  -4  -5   4         76.34         75.38         3.64 o
  -3  -5   4        606.43        632.52        18.39 o
  -2  -5   4         70.63         76.88         5.26 o
  -1  -5   4          2.80         17.18        19.87 o
   0  -5   4        292.24        305.66        12.69 o
   1  -5   4          0.09          1.22         0.92 o
   2  -5   4        392.99        367.34        31.49 o
   3  -5   4        728.33        801.29        63.13 o
   4  -5   4         66.44         65.71         3.38 o
   5  -5   4        148.94        150.41         7.01 o
   6  -5   4        334.23        306.67        20.31 o
   7  -5   4        569.84        486.96        21.99 o
   8  -5   4        608.43        594.56        19.31 o
   9  -5   4        335.08        311.99        13.47 o
  10  -5   4         54.70         53.99         4.10 o
  11  -5   4        103.55        115.11         6.39 o
  -8  -4   4         13.60         15.26         2.61 o
  -7  -4   4          0.07          3.29         1.98 o
  -6  -4   4        332.46        344.56        11.14 o
  -5  -4   4          7.57          7.89         1.31 o
  -4  -4   4        333.16        317.05        12.15 o
  -3  -4   4        522.15        623.00        16.75 o
  -2  -4   4        652.46        720.52        14.91 o
  -1  -4   4       1277.59       1429.39       128.70 o
   0  -4   4         11.55         10.79         1.72 o
   1  -4   4        301.72        273.42        10.51 o
   2  -4   4         13.47         11.64         1.16 o
   3  -4   4        113.19        119.15         5.69 o
   4  -4   4        109.07        159.22         6.59 o
   5  -4   4        194.45        155.64         5.64 o
   6  -4   4        153.59        163.04        26.18 o
   7  -4   4         54.94         52.61         4.64 o
   8  -4   4        422.62        432.63        12.79 o
   9  -4   4        247.43        247.69        15.27 o
  10  -4   4         27.59         25.04         3.36 o
  11  -4   4         74.49         78.53         5.87 o
  -9  -3   4          0.33          9.04         3.35 o
  -8  -3   4        201.42        218.42         9.88 o
  -7  -3   4        194.97        180.30         7.81 o
  -6  -3   4        433.73        397.61        12.00 o
  -5  -3   4         65.74         55.82         7.07 o
  -4  -3   4        325.47        350.14        12.00 o
  -3  -3   4        187.92        193.52         9.49 o
  -2  -3   4        635.65        686.80        13.34 o
  -1  -3   4         40.47         42.97         2.02 o
   0  -3   4       1188.42       1235.80        26.18 o
   1  -3   4       1516.73       1550.44        31.65 o
   2  -3   4        429.38        380.27         9.71 o
   3  -3   4       4741.60       4324.17       385.50 o
   4  -3   4        204.68        183.42        16.49 o
   5  -3   4         19.47         29.97         3.16 o
   6  -3   4          5.54          6.74         1.56 o
   7  -3   4          0.71          0.06         1.27 o
   8  -3   4         13.84         14.37         2.72 o
   9  -3   4          7.57          9.23         1.88 o
  10  -3   4          3.92          3.78         1.52 o
  11  -3   4        170.52        170.44        10.95 o
  -9  -2   4        180.76        201.87         9.00 o
  -8  -2   4          1.70          4.46         3.10 o
  -7  -2   4        324.45        326.57        10.92 o
  -6  -2   4        164.00        156.77        12.28 o
  -5  -2   4       1165.22       1105.09        37.88 o
  -4  -2   4       1184.59       1295.16        56.75 o
  -3  -2   4       3512.88       3729.21        79.94 o
  -2  -2   4       2351.70       2417.95        30.21 o
  -1  -2   4        921.38        959.96        36.46 o
   0  -2   4       1721.62       1227.07        33.26 o
   1  -2   4       5819.77       7655.66       124.86 o
   2  -2   4       4791.48       4569.29        84.33 o
   3  -2   4       1306.54       1164.14       120.13 o
   4  -2   4        861.36       1018.13        28.64 o
   5  -2   4          0.23          0.01         0.89 o
   6  -2   4         25.66         32.91         4.97 o
   7  -2   4        140.79        114.56        10.29 o
   8  -2   4         53.95         54.03         3.66 o
   9  -2   4         91.57         94.90         6.92 o
  10  -2   4         21.57         24.38         4.77 o
  11  -2   4          2.61          4.38         1.80 o
 -10  -1   4         42.11         46.82         3.87 o
  -9  -1   4          3.70          3.36         3.64 o
  -8  -1   4         56.07         46.35         4.70 o
  -7  -1   4        891.73        890.83        19.92 o
  -6  -1   4         12.78         14.69         3.37 o
  -5  -1   4        321.62        334.33        16.24 o
  -4  -1   4        427.45        447.29        18.05 o
  -3  -1   4          9.66         15.12         1.04 o
  -2  -1   4       3666.69       3916.82        47.44 o
  -1  -1   4       7045.62       6614.29       108.52 o
   0  -1   4        546.84        589.16        75.78 o
   1  -1   4          0.10          5.64         5.02 o
   2  -1   4          0.21          2.08         0.50 o
   3  -1   4        342.58        405.14        17.47 o
   4  -1   4       1930.96       2223.09        41.03 o
   5  -1   4        435.48        431.74        18.67 o
   6  -1   4       1893.41       1729.09        52.55 o
   7  -1   4         74.67         79.98         6.02 o
   8  -1   4        242.40        228.15        11.01 o
   9  -1   4         11.21          6.69         2.74 o
  10  -1   4        100.99        106.12         9.30 o
 -11   0   4         49.38         57.81         5.04 o
 -10   0   4          3.67          4.06         1.52 o
  -9   0   4          4.92          6.90         2.01 o
  -8   0   4        231.35        210.87        10.51 o
  -7   0   4         79.03         62.38         7.44 o
  -6   0   4        389.75        363.43        17.91 o
  -5   0   4       1732.07       1723.72        49.95 o
  -4   0   4         69.21         71.92         3.21 o
  -3   0   4        838.69        884.60        18.65 o
  -2   0   4        107.97        126.64         3.59 o
  -1   0   4        388.76        389.86        22.13 o
   0   0   4        733.86        660.19       148.23 o
   1   0   4        631.45        610.11        20.25 o
   2   0   4       4772.40       4635.72        63.01 o
   3   0   4       2727.31       3292.35        83.31 o
   4   0   4        611.49        692.31        24.69 o
   5   0   4        407.08        357.50        16.86 o
   6   0   4         15.11          7.69         2.46 o
   7   0   4        264.86        260.80         9.42 o
   8   0   4        173.18        176.23        13.78 o
   9   0   4         80.33         70.82         8.09 o
  10   0   4          1.36          1.96         1.03 o
 -11   1   4         24.08         22.95         3.85 o
 -10   1   4        143.40        150.17         8.02 o
  -9   1   4        305.89        280.51        12.30 o
  -8   1   4         10.66         13.99         2.62 o
  -7   1   4          2.39          2.73         1.40 o
  -6   1   4        285.30        285.80        15.32 o
  -5   1   4        221.87        245.39        12.75 o
  -4   1   4          0.04         -0.16         0.64 o
  -3   1   4          3.16         10.89         3.51 o
  -2   1   4        332.60        261.90         9.53 o
  -1   1   4         70.63         56.11        10.47 o
   0   1   4        634.19        548.57        17.09 o
   1   1   4       2694.88       2960.99        73.11 o
   2   1   4          4.20         11.78         2.41 o
   3   1   4        407.83        479.39        13.34 o
   4   1   4         28.62         31.93         3.12 o
   5   1   4         47.32         53.87         6.57 o
   6   1   4        327.60        353.86        19.36 o
   7   1   4         78.62         70.33         5.80 o
   8   1   4          0.73          0.14         1.36 o
   9   1   4         45.81         40.96         3.91 o
  10   1   4          7.65          5.30         1.47 o
 -11   2   4        147.60        137.13        10.33 o
 -10   2   4         13.06          8.55         2.95 o
  -9   2   4        138.35        122.31         7.87 o
  -8   2   4        143.03        152.11         8.58 o
  -7   2   4        317.11        303.89        16.89 o
  -6   2   4         23.12         17.86         3.57 o
  -5   2   4          5.61          9.49         2.38 o
  -4   2   4         28.89         34.35         4.06 o
  -3   2   4        386.25        475.41        16.15 o
  -2   2   4        194.96        201.85         8.12 o
  -1   2   4        180.15        219.51         6.56 o
   0   2   4       1149.23       1253.76        21.73 o
   1   2   4        579.48        680.55        21.96 o
   2   2   4       4739.14       4593.69        66.33 o
   3   2   4        370.38        368.81        16.32 o
   4   2   4          6.55          6.02         2.52 o
   5   2   4        176.31        158.03        11.95 o
   6   2   4          4.53          5.66         1.58 o
   7   2   4          5.44          3.53         2.35 o
   8   2   4         57.59         53.34         4.69 o
   9   2   4         22.49         24.04         3.57 o
 -12   3   4         34.03         29.44         3.62 o
 -11   3   4         22.17         23.24         2.96 o
 -10   3   4         69.58         63.93         5.58 o
  -9   3   4        252.14        234.22        11.22 o
  -8   3   4        235.33        204.01        18.69 o
  -7   3   4        283.36        264.25        15.48 o
  -6   3   4        137.73        158.55        10.83 o
  -5   3   4       1424.35       1506.98        44.69 o
  -4   3   4        722.72        934.69        28.95 o
  -3   3   4        306.92        311.01         9.35 o
  -2   3   4       2817.71       2573.83        66.14 o
  -1   3   4       1724.84       1953.57        37.22 o
   0   3   4       1095.33       1033.30        22.51 o
   1   3   4         14.42         11.38         1.28 o
   2   3   4        456.53        475.71        16.40 o
   3   3   4         42.80         39.32         3.72 o
   4   3   4        130.35        130.93        10.61 o
   5   3   4        237.37        210.35        10.29 o
   6   3   4        102.57         97.25         9.70 o
   7   3   4          5.12         10.05         3.35 o
   8   3   4        102.73        103.28         8.27 o
 -12   4   4          0.29          2.42         0.90 o
 -11   4   4          0.08          1.34         1.08 o
 -10   4   4          0.01         -0.82         1.05 o
  -9   4   4         31.65         26.59         2.93 o
  -8   4   4          4.06          2.13         0.92 o
  -7   4   4          4.56          2.17         1.62 o
  -6   4   4        809.13        779.95        29.24 o
  -5   4   4        485.92        464.67        19.39 o
  -4   4   4       1374.52       1490.83        42.98 o
  -3   4   4       1068.67       1138.89       115.54 o
  -2   4   4        406.08        440.60        17.79 o
  -1   4   4        138.25        135.07         4.55 o
   0   4   4       3261.07       3630.18        79.70 o
   1   4   4         68.13         69.23         7.61 o
   2   4   4         15.83         21.88         3.23 o
   3   4   4        258.58        256.44        15.37 o
   4   4   4         73.73         75.63         4.84 o
   5   4   4        151.89        154.43         8.76 o
   6   4   4          0.11         -0.82         1.76 o
   7   4   4         89.89        106.57         8.85 o
 -12   5   4          3.59          5.83         1.26 o
 -11   5   4          0.72         -0.36         1.15 o
 -10   5   4         40.43         35.18         4.01 o
  -9   5   4          1.05         -0.85         4.24 o
  -8   5   4         21.28         25.25         4.10 o
  -7   5   4         31.20         34.14         5.50 o
  -6   5   4          5.93          3.37         1.72 o
  -5   5   4        136.00        148.16        10.20 o
  -4   5   4       1447.24       1447.54       115.69 o
  -3   5   4        304.64        346.78        16.69 o
  -2   5   4         31.14         33.39         4.56 o
  -1   5   4        557.14        571.34        16.74 o
   0   5   4         76.26         64.68         3.80 o
   1   5   4         71.30         80.22         5.57 o
   2   5   4        421.61        420.02        20.93 o
   3   5   4          5.79          4.56         1.23 o
   4   5   4         38.54         36.28         3.36 o
   5   5   4        109.63         99.67         9.48 o
   6   5   4         20.24         27.82         4.45 o
   7   5   4         38.53         44.03         4.25 o
 -12   6   4         17.51         21.74         3.58 o
 -11   6   4         54.06         54.62         6.84 o
 -10   6   4          1.76          2.42         1.53 o
  -9   6   4        723.61        692.09        52.11 o
  -8   6   4         25.60         33.28         4.23 o
  -7   6   4          5.38          3.74         2.05 o
  -6   6   4         12.29          7.76         2.42 o
  -5   6   4         85.18        102.84         8.91 o
  -4   6   4          0.00          1.11         1.31 o
  -3   6   4        668.50        594.84        24.87 o
  -2   6   4        983.06       1080.67        37.09 o
  -1   6   4          4.88          1.74         0.81 o
   0   6   4        634.77        630.71        18.66 o
   1   6   4          2.16          5.98         1.95 o
   2   6   4         27.96         20.54         2.48 o
   3   6   4         54.19         50.40         4.96 o
   4   6   4         16.01         14.65         2.06 o
   5   6   4        146.40        155.98        10.70 o
   6   6   4          1.08          2.99         1.35 o
 -12   7   4         44.08         47.34         4.91 o
 -11   7   4        277.47        264.71        22.59 o
 -10   7   4         32.30         26.47         3.54 o
  -9   7   4        332.14        324.81        20.64 o
  -8   7   4        168.57        168.04         9.71 o
  -7   7   4        879.20        791.39        40.10 o
  -6   7   4         45.65         42.86         4.40 o
  -5   7   4        290.76        299.96        12.16 o
  -4   7   4         22.75         19.06         4.33 o
  -3   7   4        332.24        266.55        16.25 o
  -2   7   4         11.24          8.16         2.03 o
  -1   7   4        193.92        174.08         7.42 o
   0   7   4        607.36        560.39        18.46 o
   1   7   4          0.18          0.51         1.81 o
   2   7   4         99.37        104.86         7.03 o
   3   7   4        106.72         95.93         5.24 o
   4   7   4          3.15          3.31         1.22 o
 -11   8   4          0.25         -0.95         0.95 o
 -10   8   4         56.82         57.64         4.87 o
  -9   8   4          0.96         -0.72         1.94 o
  -8   8   4          7.05          7.20         2.14 o
  -7   8   4          5.67          5.93         1.87 o
  -6   8   4        153.83        176.60        10.25 o
  -5   8   4        236.56        251.99        17.08 o
  -4   8   4        498.72        550.30        26.75 o
  -3   8   4          4.28          4.39         2.25 o
  -2   8   4        422.43        413.49        15.88 o
  -1   8   4        577.40        544.11        26.62 o
   0   8   4        430.83        397.81        21.98 o
   1   8   4        122.89        121.08         7.81 o
   2   8   4         20.89         21.19         3.01 o
   3   8   4         20.82         19.76         3.60 o
 -11   9   4          4.95          4.20         1.01 o
 -10   9   4         29.29         23.56         2.82 o
  -9   9   4         43.40         47.37         4.37 o
  -8   9   4         33.13         31.22         5.79 o
  -7   9   4        161.05        140.16        12.39 o
  -6   9   4        120.00        132.12         8.43 o
  -5   9   4          2.79          4.04         2.25 o
  -4   9   4         26.96         18.90         4.38 o
  -3   9   4        167.77        198.00        14.88 o
  -2   9   4        705.41        721.97        31.11 o
  -1   9   4         52.49         61.89         7.70 o
   0   9   4         52.46         53.13         6.78 o
   1   9   4          2.24          5.41         2.39 o
   2   9   4          1.07          0.57         1.03 o
 -10  10   4          3.60          4.89         1.89 o
  -9  10   4         65.57         77.98         7.74 o
  -8  10   4         13.18         18.06         4.37 o
  -7  10   4          0.70          0.30         1.06 o
  -6  10   4          8.39          7.97         2.25 o
  -5  10   4        117.51        124.13         7.95 o
  -4  10   4         70.07         65.26         6.63 o
  -3  10   4          0.54          1.24         1.19 o
  -2  10   4          1.03          1.82         1.75 o
  -1  10   4          3.17          2.93         1.24 o
   0  10   4          0.63         -0.24         0.96 o
   1  10   4          7.09         10.12         2.06 o
  -9  11   4         36.17         45.32         4.94 o
  -8  11   4          8.16         12.11         2.89 o
  -7  11   4          2.75          1.40         1.53 o
  -6  11   4         57.57         73.67         5.26 o
  -5  11   4         78.93         74.93         5.33 o
  -4  11   4         40.63         46.44         4.11 o
  -3  11   4        223.91        244.56         9.26 o
  -2  11   4         63.56         65.42         6.44 o
  -5  12   4         74.38         76.45         5.89 o
   2 -12   5         42.07         51.67         5.36 o
   3 -12   5          0.76         -0.92         1.86 o
   4 -12   5         40.32         36.26         4.63 o
   5 -12   5         57.99         64.16         6.51 o
   6 -12   5          1.99          5.83         2.22 o
   7 -12   5          0.04          0.75         1.26 o
   8 -12   5          4.95          5.59         1.96 o
   9 -12   5          3.56          6.36         1.79 o
   0 -11   5          2.19          3.12         1.01 o
   1 -11   5        305.46        322.34        11.29 o
   2 -11   5          2.72          4.24         1.94 o
   3 -11   5        282.16        289.82        12.09 o
   4 -11   5         51.99         48.53         3.84 o
   5 -11   5          1.88          1.01         1.19 o
   6 -11   5         27.91         28.87         5.21 o
   7 -11   5         16.12          9.89         3.20 o
   8 -11   5          1.09          2.49         1.73 o
   9 -11   5          3.17          3.97         1.11 o
  10 -11   5         15.10         13.02         2.21 o
  -2 -10   5         32.36         34.81         3.02 o
  -1 -10   5          6.23          6.15         1.67 o
   0 -10   5         94.83        106.26         9.38 o
   1 -10   5          0.22         -1.68         1.68 o
   2 -10   5         34.73         30.56         5.57 o
   3 -10   5          0.38          0.38         2.10 o
   4 -10   5        149.86        132.42        14.69 o
   5 -10   5        446.18        451.68        24.13 o
   6 -10   5        260.16        257.50        17.33 o
   7 -10   5         38.43         27.85         5.52 o
   8 -10   5          0.32          0.57         0.88 o
   9 -10   5         63.16         62.48         4.91 o
  10 -10   5          2.47          0.63         1.35 o
  11 -10   5         12.72         15.40         2.64 o
  -4  -9   5          2.15          4.53         1.44 o
  -3  -9   5          3.00          6.64         2.41 o
  -2  -9   5          1.92         -0.33         1.23 o
  -1  -9   5         50.14         61.32         7.53 o
   0  -9   5          2.22          3.13         2.49 o
   1  -9   5          0.44          1.53         1.61 o
   2  -9   5         14.60         17.56         4.17 o
   3  -9   5        249.10        224.11        16.06 o
   4  -9   5          9.38          8.39         3.02 o
   5  -9   5          7.58          7.61         2.94 o
   6  -9   5        107.99        116.82        11.34 o
   7  -9   5        300.30        305.20        13.14 o
   8  -9   5        139.30        134.97        11.61 o
   9  -9   5        283.59        296.60        12.17 o
  10  -9   5          0.90         -0.64         1.65 o
  11  -9   5         33.42         35.45         4.64 o
  -5  -8   5          8.20          4.95         1.45 o
  -4  -8   5          0.01          0.61         1.74 o
  -3  -8   5         85.33         91.72         9.39 o
  -2  -8   5        291.57        278.30        17.56 o
  -1  -8   5        389.05        344.51        19.53 o
   0  -8   5          6.67          6.34         2.65 o
   1  -8   5         48.09         36.78         4.01 o
   2  -8   5        137.68        130.51        10.99 o
   3  -8   5        276.48        253.41        15.82 o
   4  -8   5         96.94         80.12         8.64 o
   5  -8   5         16.71          9.79         2.98 o
   6  -8   5        173.50        177.41         9.33 o
   7  -8   5        536.75        527.51        18.09 o
   8  -8   5         53.00         60.75         5.51 o
   9  -8   5         82.33         89.93         9.45 o
  10  -8   5        317.76        303.99        17.37 o
  11  -8   5        107.39        116.88         9.26 o
  -5  -7   5         17.03         20.64         3.94 o
  -4  -7   5         61.66         65.93         5.61 o
  -3  -7   5        114.02         97.84         7.14 o
  -2  -7   5         17.57         12.78         2.67 o
  -1  -7   5        260.86        273.27         9.55 o
   0  -7   5        104.11        105.92         9.92 o
   1  -7   5         53.50         45.06         6.11 o
   2  -7   5         49.22         46.39         4.39 o
   3  -7   5         25.57         35.47         3.66 o
   4  -7   5          5.21          6.19         1.73 o
   5  -7   5        177.38        134.93        10.67 o
   6  -7   5        376.73        365.86        37.77 o
   7  -7   5         64.04         85.28         6.45 o
   8  -7   5         99.44         96.37         6.86 o
   9  -7   5        166.09        163.41         9.18 o
  10  -7   5          9.03          7.27         1.98 o
  11  -7   5          0.48          0.73         1.38 o
  -6  -6   5         16.12         15.84         2.40 o
  -5  -6   5         31.74         32.86         3.37 o
  -4  -6   5         56.71         50.81         3.96 o
  -3  -6   5        271.08        248.34        11.31 o
  -2  -6   5        736.07        795.58        31.52 o
  -1  -6   5          0.31          2.64         1.48 o
   0  -6   5        348.31        332.25        17.22 o
   1  -6   5        535.92        550.05        16.23 o
   2  -6   5        510.85        597.11        30.01 o
   3  -6   5       1187.75       1269.01        28.43 o
   4  -6   5        593.36        508.36        14.77 o
   5  -6   5          5.14          3.91         1.65 o
   6  -6   5        113.63         88.76         8.28 o
   7  -6   5         40.92         34.26         5.32 o
   8  -6   5         36.44         40.02         4.52 o
   9  -6   5          0.12          2.58         1.55 o
  10  -6   5         98.86        115.12        10.94 o
  11  -6   5         34.25         27.90         4.56 o
  -7  -5   5         81.42         88.18         5.65 o
  -6  -5   5         34.31         33.18         2.77 o
  -5  -5   5          2.50          4.40         0.91 o
  -4  -5   5        223.02        216.83         7.19 o
  -3  -5   5         92.66         86.06         5.88 o
  -2  -5   5        207.07        212.46         9.12 o
  -1  -5   5        117.03         89.90         7.79 o
   0  -5   5        954.15        956.97        22.36 o
   1  -5   5        250.12        261.74        45.13 o
   2  -5   5         70.18         73.98         4.54 o
   3  -5   5       1580.04       1664.11        53.54 o
   4  -5   5        165.15        172.07         7.18 o
   5  -5   5          3.50          3.88         1.37 o
   6  -5   5        186.17        201.82        19.87 o
   7  -5   5        120.86        129.93        11.05 o
   8  -5   5        873.96        812.29        23.68 o
   9  -5   5          1.96          5.42         1.90 o
  10  -5   5         65.11         56.64         6.11 o
  11  -5   5         26.20         19.84         4.17 o
  -8  -4   5         62.18         75.37         5.00 o
  -7  -4   5          6.95          4.29         1.93 o
  -6  -4   5          0.15          1.21         1.46 o
  -5  -4   5       1363.04       1322.67        22.48 o
  -4  -4   5        122.15        111.25         9.99 o
  -3  -4   5        188.50        195.05         7.04 o
  -2  -4   5         14.31         11.70         1.87 o
  -1  -4   5       1086.53       1157.73        63.49 o
   0  -4   5        207.69        214.39         7.74 o
   1  -4   5        673.00        590.86        15.24 o
   2  -4   5       1797.46       1791.62        47.04 o
   3  -4   5       2869.42       3067.97        87.34 o
   4  -4   5        318.97        340.48        19.45 o
   5  -4   5        905.13        879.65        21.74 o
   6  -4   5         39.90         28.13         3.03 o
   7  -4   5         55.07         65.93         7.75 o
   8  -4   5         34.02         41.87         3.64 o
   9  -4   5          5.69          5.85         1.64 o
  10  -4   5         21.17         16.29         2.72 o
  11  -4   5          2.89          4.55         1.30 o
  -9  -3   5          4.43         14.79         3.75 o
  -8  -3   5          3.71         -1.65         3.48 o
  -7  -3   5        549.10        499.62        17.02 o
  -6  -3   5        345.86        333.93        13.77 o
  -5  -3   5        132.14        131.64        11.15 o
  -4  -3   5        199.38        202.88        13.14 o
  -3  -3   5        179.39        206.91         6.57 o
  -2  -3   5         52.45         55.47         2.96 o
  -1  -3   5        109.50        102.59         3.86 o
   0  -3   5         29.24         36.06         2.68 o
   1  -3   5       4516.43       4567.37       416.17 o
   2  -3   5          6.12         11.11         1.63 o
   3  -3   5       2644.25       2527.98       120.93 o
   4  -3   5       1088.34       1049.55        22.42 o
   5  -3   5        560.00        566.00        36.70 o
   6  -3   5         28.77         21.28         3.97 o
   7  -3   5        128.17        115.13        10.39 o
   8  -3   5         19.28         20.06         2.63 o
   9  -3   5         25.07         29.28         3.92 o
  10  -3   5          1.54          3.21         2.22 o
  11  -3   5          9.65          6.25         1.92 o
  -9  -2   5        252.14        258.56        10.34 o
  -8  -2   5        106.39        106.46         7.10 o
  -7  -2   5          7.50          7.03         1.62 o
  -6  -2   5        110.22        111.90        10.42 o
  -5  -2   5        152.98        143.45        10.96 o
  -4  -2   5        567.55        568.68        22.60 o
  -3  -2   5        216.79        260.58         8.66 o
  -2  -2   5       2113.30       2237.83        28.42 o
  -1  -2   5        662.62        685.61        28.66 o
   0  -2   5        570.56        510.23        17.12 o
   1  -2   5       3031.46       3002.56       282.55 o
   2  -2   5       8964.95       9033.35       151.00 o
   3  -2   5        722.74        656.24        19.07 o
   4  -2   5          0.83          1.84         0.66 o
   5  -2   5         65.40         53.51         5.87 o
   6  -2   5         50.27         44.01         5.83 o
   7  -2   5         72.19         54.61         6.96 o
   8  -2   5        928.40        897.48        20.63 o
   9  -2   5         13.87         10.52         2.34 o
  10  -2   5        113.04        130.38        10.65 o
 -10  -1   5         10.80          8.94         5.86 o
  -9  -1   5          1.56          6.11         2.08 o
  -8  -1   5        143.72        145.20         7.07 o
  -7  -1   5         31.82         26.15         2.85 o
  -6  -1   5        223.70        224.51        14.26 o
  -5  -1   5        766.72        727.63        27.08 o
  -4  -1   5        256.27        225.79        12.04 o
  -3  -1   5        406.19        401.77         8.66 o
  -2  -1   5       3029.26       3344.93        46.69 o
  -1  -1   5        118.64        124.07         3.12 o
   0  -1   5       4106.13       4001.85        54.39 o
   1  -1   5       8881.37       6607.03       451.83 o
   2  -1   5        243.81        250.81         6.24 o
   3  -1   5        117.12         90.29         6.91 o
   4  -1   5         43.44         31.02         4.23 o
   5  -1   5        180.15        207.46        12.54 o
   6  -1   5         20.33         18.51         3.84 o
   7  -1   5        393.89        384.70        10.26 o
   8  -1   5         55.63         50.20         9.31 o
   9  -1   5         46.36         47.28         6.95 o
  10  -1   5          0.31          1.42         1.72 o
 -11   0   5         83.77         94.19         6.53 o
 -10   0   5         64.06         68.22         5.06 o
  -9   0   5          9.79          9.23         2.32 o
  -8   0   5        147.83        146.41         6.99 o
  -7   0   5         32.42         28.34         4.97 o
  -6   0   5        133.61        131.81        10.18 o
  -5   0   5         23.43         21.25         3.55 o
  -4   0   5        875.41        913.51        23.38 o
  -3   0   5       2107.92       2177.60        32.27 o
  -2   0   5       1219.03       1194.45        22.00 o
  -1   0   5       4425.39       4121.12        79.74 o
   0   0   5         43.03         44.63         4.37 o
   1   0   5        915.26       1105.46        55.00 o
   2   0   5       1136.07       1265.64        42.13 o
   3   0   5        260.45        198.33        10.82 o
   4   0   5        391.62        366.55        16.87 o
   5   0   5        208.25        286.91        15.43 o
   6   0   5        331.71        290.81        11.75 o
   7   0   5        831.41        793.80        39.50 o
   8   0   5         80.11         79.05         9.12 o
   9   0   5         43.57         45.75         6.38 o
  10   0   5         32.15         36.39         4.37 o
 -11   1   5          8.24          6.07         2.01 o
 -10   1   5        218.53        216.86         9.79 o
  -9   1   5        329.69        318.05        13.07 o
  -8   1   5        243.12        250.17        11.32 o
  -7   1   5        292.23        275.25        16.23 o
  -6   1   5         54.68         56.14         6.42 o
  -5   1   5          0.95          6.10         1.38 o
  -4   1   5       1115.07       1164.34        55.49 o
  -3   1   5         64.57         58.82         2.74 o
  -2   1   5         50.72         41.14         4.20 o
  -1   1   5         70.09         51.11         7.93 o
   0   1   5        862.48        767.98        23.19 o
   1   1   5       1272.34       1144.10        33.09 o
   2   1   5        303.17        357.05        15.21 o
   3   1   5       2436.70       2664.45        93.16 o
   4   1   5          5.83          3.89         1.20 o
   5   1   5          8.32          9.08         2.89 o
   6   1   5         10.81         10.85         2.34 o
   7   1   5        137.27        117.92         9.58 o
   8   1   5         52.50         47.77         6.79 o
   9   1   5         21.60         18.52         2.79 o
 -11   2   5         50.61         51.10         5.96 o
 -10   2   5         18.01         15.76         3.73 o
  -9   2   5        573.08        565.18        14.90 o
  -8   2   5        213.67        226.87        15.36 o
  -7   2   5         14.14         15.25         3.64 o
  -6   2   5        432.46        499.63        21.38 o
  -5   2   5        125.90        120.07         5.86 o
  -4   2   5        603.37        656.07        22.37 o
  -3   2   5        150.83        144.87         7.62 o
  -2   2   5        173.26        185.96         5.94 o
  -1   2   5        199.06        178.96         5.12 o
   0   2   5       5271.77       5578.21        76.06 o
   1   2   5       1523.44       1803.98        54.44 o
   2   2   5        415.79        422.10        12.37 o
   3   2   5        265.08        317.76        10.83 o
   4   2   5         30.00         29.96         4.94 o
   5   2   5        168.44        161.40        12.30 o
   6   2   5         49.20         51.43         4.07 o
   7   2   5        104.92        113.80         6.01 o
   8   2   5         32.26         37.41         5.39 o
   9   2   5          2.07          6.93         1.81 o
 -12   3   5         16.82         20.82         2.93 o
 -11   3   5         89.97        107.76         8.75 o
 -10   3   5         32.06         35.52         4.10 o
  -9   3   5          1.85          0.96         1.24 o
  -8   3   5          3.07          3.75         2.18 o
  -7   3   5        190.28        209.12        13.73 o
  -6   3   5        316.88        360.82        17.61 o
  -5   3   5       1149.14       1382.12        41.83 o
  -4   3   5        138.24        166.39         9.43 o
  -3   3   5          0.00          0.92         0.70 o
  -2   3   5        434.42        406.93        11.68 o
  -1   3   5        202.99        213.23         7.45 o
   0   3   5         88.11         71.23         3.25 o
   1   3   5          0.20          0.69         0.88 o
   2   3   5        114.81        104.65         6.60 o
   3   3   5        387.49        399.07        31.84 o
   4   3   5         10.77          6.60         2.69 o
   5   3   5        209.87        214.18         8.54 o
   6   3   5         25.76         29.13         3.66 o
   7   3   5          0.56          0.80         1.74 o
   8   3   5         79.97         91.92         7.23 o
 -12   4   5          0.22         -0.36         0.84 o
 -11   4   5         27.00         31.65         3.48 o
 -10   4   5          3.18          5.97         1.82 o
  -9   4   5         12.99          9.48         1.95 o
  -8   4   5         17.36         16.02         2.64 o
  -7   4   5          7.10          2.48         1.73 o
  -6   4   5        366.36        461.60        20.78 o
  -5   4   5        715.71        724.26        26.22 o
  -4   4   5        419.81        543.84        20.20 o
  -3   4   5        412.08        526.84        36.50 o
  -2   4   5        108.00        121.43         8.34 o
  -1   4   5          7.93          4.77         0.94 o
   0   4   5        309.86        276.68         9.56 o
   1   4   5        142.14        141.83         7.04 o
   2   4   5        265.52        219.04         9.69 o
   3   4   5        315.59        289.17        16.85 o
   4   4   5          3.20          3.73         1.17 o
   5   4   5         12.57         11.26         3.75 o
   6   4   5          0.24          0.21         1.63 o
   7   4   5         86.18         98.56         7.81 o
 -12   5   5         20.11         11.68         2.55 o
 -11   5   5         41.31         37.07         3.75 o
 -10   5   5        267.85        260.58        37.98 o
  -9   5   5        404.96        404.51        15.05 o
  -8   5   5         53.88         48.97         7.22 o
  -7   5   5        291.17        322.56        17.88 o
  -6   5   5        639.11        593.63        24.72 o
  -5   5   5        119.22        120.26         9.19 o
  -4   5   5         56.93         66.53         6.25 o
  -3   5   5          3.49          1.64         1.15 o
  -2   5   5        511.09        489.83        13.94 o
  -1   5   5        194.21        222.04         7.39 o
   0   5   5         22.77         21.71         3.66 o
   1   5   5          0.28          0.57         0.82 o
   2   5   5        195.28        172.76         9.15 o
   3   5   5         99.14         88.45         5.31 o
   4   5   5        156.28        141.50         8.44 o
   5   5   5         68.06         64.33         7.95 o
   6   5   5          0.93          1.26         1.22 o
 -12   6   5          7.77          8.88         2.23 o
 -11   6   5        169.84        162.55        11.73 o
 -10   6   5        387.96        337.53        19.26 o
  -9   6   5        150.77        144.80         8.73 o
  -8   6   5        410.84        361.45        14.69 o
  -7   6   5        815.18        815.07        19.61 o
  -6   6   5          1.38          1.50         1.31 o
  -5   6   5         20.63         38.94         5.23 o
  -4   6   5        385.66        379.75        13.50 o
  -3   6   5         82.35        104.08         9.35 o
  -2   6   5       1052.08       1037.54        36.41 o
  -1   6   5        718.51        687.09        20.02 o
   0   6   5          8.61         10.02         4.40 o
   1   6   5        139.87        126.30         7.92 o
   2   6   5        196.14        182.75         9.77 o
   3   6   5          3.52          2.62         1.37 o
   4   6   5         54.28         59.90         4.02 o
   5   6   5         46.69         59.49         5.94 o
 -12   7   5         10.68         20.30         3.05 o
 -11   7   5        190.21        184.03        12.06 o
 -10   7   5         49.13         45.63         5.96 o
  -9   7   5          6.80          7.94         2.26 o
  -8   7   5        132.46        136.28         8.70 o
  -7   7   5        648.31        633.69        16.56 o
  -6   7   5        489.58        481.44        13.64 o
  -5   7   5        281.77        265.13        16.03 o
  -4   7   5       1638.29       1785.96        57.25 o
  -3   7   5        259.57        272.14        16.84 o
  -2   7   5         73.30         76.39         4.88 o
  -1   7   5       1146.29       1154.36        42.31 o
   0   7   5        362.34        340.16        20.11 o
   1   7   5          8.45         10.66         3.59 o
   2   7   5          2.90          2.38         1.44 o
   3   7   5          3.10          2.41         1.15 o
   4   7   5         42.90         45.96         3.53 o
 -11   8   5          8.02          7.50         1.46 o
 -10   8   5         82.44         81.55        15.17 o
  -9   8   5        292.46        270.82        12.09 o
  -8   8   5        308.58        296.16        34.42 o
  -7   8   5          6.39          3.24         1.75 o
  -6   8   5        292.49        272.17        12.41 o
  -5   8   5         33.00         31.40         5.91 o
  -4   8   5         28.00         20.02         4.73 o
  -3   8   5        417.65        462.71        24.19 o
  -2   8   5         60.29         72.46         9.75 o
  -1   8   5        433.48        415.60        22.64 o
   0   8   5          0.05         -0.71         1.69 o
   1   8   5         82.69         81.62         8.94 o
   2   8   5         37.47         42.17         4.13 o
   3   8   5         46.24         49.04         5.14 o
 -11   9   5         12.45         11.72         1.52 o
 -10   9   5          7.28          9.50         1.82 o
  -9   9   5         71.32         80.99         6.81 o
  -8   9   5        120.75        133.00        11.66 o
  -7   9   5         56.78         54.40         5.09 o
  -6   9   5        191.77        173.94        12.84 o
  -5   9   5         40.91         36.95         6.58 o
  -4   9   5        295.46        297.76        18.82 o
  -3   9   5         23.96         20.03         4.72 o
  -2   9   5        207.04        217.25        15.23 o
  -1   9   5          0.24         -1.86         2.07 o
   0   9   5          0.87          0.50         1.07 o
   1   9   5         67.83         77.50         7.42 o
   2   9   5          0.91          2.56         1.43 o
 -10  10   5          4.75          8.09         2.07 o
  -9  10   5          0.82         -0.33         1.87 o
  -8  10   5          0.00          1.01         1.97 o
  -7  10   5         18.79         16.18         2.86 o
  -6  10   5         61.96         66.69         5.50 o
  -5  10   5         29.51         25.39         3.57 o
  -4  10   5          6.65          5.97         1.77 o
  -3  10   5         71.06         60.84         4.78 o
  -2  10   5         34.69         37.66         3.05 o
  -1  10   5          0.16          0.82         0.74 o
   0  10   5          8.75         10.74         2.45 o
  -9  11   5         74.69         95.32         6.74 o
  -8  11   5          7.97          7.24         2.20 o
  -7  11   5        106.97        118.97        17.12 o
  -6  11   5         78.17         84.35         5.33 o
  -5  11   5          0.44         -0.19         0.96 o
  -4  11   5          9.83         11.30         2.34 o
  -3  11   5          2.26          0.34         0.84 o
  -2  11   5         10.57         12.55         2.43 o
   2 -12   6          0.24         -0.26         1.27 o
   3 -12   6          1.39          1.21         1.39 o
   4 -12   6         58.19         62.70         6.06 o
   5 -12   6         41.85         39.32         5.00 o
   6 -12   6         19.25         26.24         4.42 o
   7 -12   6          6.92          8.55         2.43 o
   8 -12   6          9.65          8.09         2.13 o
   0 -11   6         80.05         79.40         4.76 o
   1 -11   6         65.21         71.77         7.55 o
   2 -11   6         14.08         14.91         3.62 o
   3 -11   6        130.92        143.65        11.43 o
   4 -11   6          8.73         11.16         2.15 o
   5 -11   6         31.37         33.70         5.67 o
   6 -11   6          0.46         -0.21         2.14 o
   7 -11   6         11.20         11.45         3.56 o
   8 -11   6         34.39         39.56         5.67 o
   9 -11   6          0.25         -0.89         1.31 o
  -2 -10   6          0.24          1.68         0.94 o
  -1 -10   6          0.03         -0.52         1.21 o
   0 -10   6        106.44        107.05         6.80 o
   1 -10   6          0.21         -0.02         1.14 o
   2 -10   6         61.26         70.90         8.46 o
   3 -10   6         13.79         13.06         2.69 o
   4 -10   6        117.91         97.79         5.83 o
   5 -10   6          4.91          1.36         1.72 o
   6 -10   6         59.74         46.04         7.10 o
   7 -10   6         89.72         81.45         9.37 o
   8 -10   6         87.32         81.97         8.63 o
   9 -10   6         11.26          9.50         1.95 o
  10 -10   6          0.02          0.80         0.74 o
  -4  -9   6         24.52         28.57         3.41 o
  -3  -9   6         90.76         98.73         8.37 o
  -2  -9   6        116.31        132.67         7.59 o
  -1  -9   6        131.90        149.93        12.00 o
   0  -9   6         11.96         18.75         4.18 o
   1  -9   6         62.49         56.56         6.98 o
   2  -9   6        101.71         95.63        10.00 o
   3  -9   6        198.39        235.10        16.43 o
   4  -9   6        226.91        221.23        10.97 o
   5  -9   6        256.89        270.24        17.77 o
   6  -9   6         97.64         84.66         9.66 o
   7  -9   6          2.54          1.22         0.99 o
   8  -9   6          4.81          1.91         1.26 o
   9  -9   6         94.02         97.26         6.51 o
  10  -9   6          6.13          8.60         3.10 o
  11  -9   6          0.02          1.04         1.34 o
  -5  -8   6         16.50         16.96         2.74 o
  -4  -8   6          0.88          1.54         1.63 o
  -3  -8   6         81.85         92.35         9.37 o
  -2  -8   6        126.67        107.73        10.35 o
  -1  -8   6          0.68          1.82         1.50 o
   0  -8   6        980.94        960.58        36.08 o
   1  -8   6         91.28         79.60         8.09 o
   2  -8   6         42.50         44.72         6.26 o
   3  -8   6        154.69        133.70        11.04 o
   4  -8   6          0.71          2.01         3.48 o
   5  -8   6        199.10        189.40         9.80 o
   6  -8   6        159.15        139.04        12.48 o
   7  -8   6        132.83        129.83         8.19 o
   8  -8   6          7.55          6.45         2.11 o
   9  -8   6        153.73        152.93        12.25 o
  10  -8   6         12.78         11.31         2.42 o
  11  -8   6        133.98        127.76         9.37 o
  -5  -7   6         96.33         84.69         7.92 o
  -4  -7   6         98.78         93.69         7.40 o
  -3  -7   6          6.73          9.81         3.28 o
  -2  -7   6        567.49        543.37        32.52 o
  -1  -7   6          4.18          3.74         1.68 o
   0  -7   6        313.11        347.01        19.26 o
   1  -7   6          6.07          7.61         2.82 o
   2  -7   6          2.06          1.69         1.08 o
   3  -7   6         20.39         23.08         2.98 o
   4  -7   6         88.79         91.98         6.09 o
   5  -7   6        482.41        463.52        21.96 o
   6  -7   6        363.08        347.48        38.19 o
   7  -7   6       1256.46       1330.53        43.27 o
   8  -7   6        120.12        127.19         6.48 o
   9  -7   6         36.71         43.21         4.50 o
  10  -7   6         30.73         30.79         5.56 o
  11  -7   6          5.46          8.54         2.66 o
  -6  -6   6         75.85         92.46         4.63 o
  -5  -6   6          0.32         -0.54         0.81 o
  -4  -6   6         86.68         79.68         5.01 o
  -3  -6   6         42.10         34.16         3.22 o
  -2  -6   6         11.71         10.05         3.26 o
  -1  -6   6          5.61          4.52         2.07 o
   0  -6   6        754.89        769.51        29.40 o
   1  -6   6        165.23        152.58         9.40 o
   2  -6   6        304.72        308.30        18.48 o
   3  -6   6          8.10          5.41         3.19 o
   4  -6   6        442.59        389.29        12.63 o
   5  -6   6        438.96        493.40        39.66 o
   6  -6   6        317.15        303.83        25.01 o
   7  -6   6        330.95        316.92        18.25 o
   8  -6   6          6.65         10.63         2.52 o
   9  -6   6         86.70         70.84         6.03 o
  10  -6   6          0.33         -0.47         1.54 o
  11  -6   6         52.84         42.45         5.46 o
  -7  -5   6          0.42          4.30         3.87 o
  -6  -5   6         87.49         87.67         4.33 o
  -5  -5   6         22.79         17.99         1.92 o
  -4  -5   6        206.54        192.56         6.75 o
  -3  -5   6          1.21          1.33         1.25 o
  -2  -5   6        274.13        261.01        15.01 o
  -1  -5   6        958.45       1071.54        35.92 o
   0  -5   6        365.97        355.15        15.62 o
   1  -5   6        485.98        449.98        17.05 o
   2  -5   6       2799.49       2673.02        65.51 o
   3  -5   6       1412.56       1486.62        45.83 o
   4  -5   6         20.42         15.07         2.15 o
   5  -5   6        234.75        309.94        11.31 o
   6  -5   6         15.73         24.51         4.51 o
   7  -5   6         61.05         56.53         7.26 o
   8  -5   6          2.89          3.36         1.60 o
   9  -5   6        172.31        187.10        14.72 o
  10  -5   6         45.81         53.13         4.74 o
  11  -5   6         22.12         22.48         3.91 o
  -8  -4   6        179.13        178.93        11.56 o
  -7  -4   6         41.89         42.43         8.47 o
  -6  -4   6         77.47         84.95         4.45 o
  -5  -4   6        853.30        778.80        15.64 o
  -4  -4   6         51.25         50.01         6.11 o
  -3  -4   6        358.52        340.61        17.86 o
  -2  -4   6        719.36        755.00        19.57 o
  -1  -4   6        705.20        826.06        34.04 o
   0  -4   6        401.28        436.77        25.01 o
   1  -4   6         12.60         13.24         1.94 o
   2  -4   6        818.52        858.46        20.40 o
   3  -4   6        282.10        295.19        14.22 o
   4  -4   6       2169.66       2278.54        61.60 o
   5  -4   6        844.77        856.74        21.16 o
   6  -4   6         15.93         11.78         2.90 o
   7  -4   6        169.48        160.31        12.48 o
   8  -4   6          8.39          6.22         1.53 o
   9  -4   6        441.96        444.81        21.55 o
  10  -4   6         70.11         63.84         5.30 o
  11  -4   6          5.60          3.23         1.10 o
  -9  -3   6         13.50         19.59         3.99 o
  -8  -3   6          1.09         -2.79         4.01 o
  -7  -3   6         28.17         28.39         3.80 o
  -6  -3   6        698.43        610.57        19.45 o
  -5  -3   6        194.17        200.47        14.15 o
  -4  -3   6          0.66          0.86         1.65 o
  -3  -3   6       1015.76       1181.62        26.66 o
  -2  -3   6        724.82        816.89        24.50 o
  -1  -3   6         28.97         28.38         2.07 o
   0  -3   6        158.64        158.55         6.35 o
   1  -3   6       1352.42       1339.71       114.63 o
   2  -3   6       1681.84       2061.95       123.98 o
   3  -3   6       3368.85       3886.22        67.71 o
   4  -3   6       2997.43       2806.14        74.71 o
   5  -3   6        252.25        221.90        12.92 o
   6  -3   6        725.51        668.33        27.18 o
   7  -3   6         50.32         66.46         7.94 o
   8  -3   6        206.61        196.47        10.37 o
   9  -3   6         97.15        100.34         7.16 o
  10  -3   6          1.63          0.94         1.25 o
 -10  -2   6         18.55         33.21         4.00 o
  -9  -2   6         10.80         10.62         1.96 o
  -8  -2   6          3.86          4.27         1.28 o
  -7  -2   6        109.75         97.20         5.62 o
  -6  -2   6        286.38        283.32         9.78 o
  -5  -2   6         27.02         22.50         4.31 o
  -4  -2   6       1229.90       1254.45        40.14 o
  -3  -2   6        266.43        272.02        11.99 o
  -2  -2   6       1190.34       1214.48        19.91 o
  -1  -2   6       4351.48       4714.90       134.07 o
   0  -2   6         62.54         68.77         5.30 o
   1  -2   6       3200.86       3245.64        79.99 o
   2  -2   6       2409.93       2393.60       137.50 o
   3  -2   6       1860.91       1518.79        44.21 o
   4  -2   6       1031.53        973.60        32.15 o
   5  -2   6          4.67         11.36         2.75 o
   6  -2   6        253.73        239.83        14.73 o
   7  -2   6        257.33        267.83        19.99 o
   8  -2   6          5.66          3.56         3.38 o
   9  -2   6          4.10          2.94         2.25 o
  10  -2   6         55.43         55.58         6.53 o
  11  -2   6         53.17         58.32         4.78 o
 -10  -1   6         23.86         28.01         2.93 o
  -9  -1   6         21.07         23.58         3.60 o
  -8  -1   6         85.45         86.79         5.37 o
  -7  -1   6        283.96        272.32         9.73 o
  -6  -1   6         89.93         84.88         8.53 o
  -5  -1   6         21.53         16.34         3.48 o
  -4  -1   6         49.98         49.35         3.60 o
  -3  -1   6        635.85        791.82        18.06 o
  -2  -1   6        423.65        441.39        17.83 o
  -1  -1   6        696.94        712.47        14.17 o
   0  -1   6        924.06        849.71        56.25 o
   1  -1   6       1866.52       1789.47       498.28 o
   2  -1   6          0.06          0.98         1.86 o
   3  -1   6        205.05        208.85        11.38 o
   4  -1   6       1307.43       1055.03        35.27 o
   5  -1   6        476.86        425.42        19.96 o
   6  -1   6        253.29        240.18        14.91 o
   7  -1   6          8.70         11.20         1.97 o
   8  -1   6         27.35         26.44         7.04 o
   9  -1   6         90.77         79.49         8.65 o
  10  -1   6         15.72         20.05         3.72 o
 -10   0   6        142.69        134.64         7.14 o
  -9   0   6         24.45         20.72         3.05 o
  -8   0   6        169.28        151.68         7.16 o
  -7   0   6        157.77        158.18         6.99 o
  -6   0   6         95.10        101.85         9.09 o
  -5   0   6         28.66         34.57         4.70 o
  -4   0   6        376.69        425.79         9.75 o
  -3   0   6        450.74        434.79         9.89 o
  -2   0   6        120.02        155.06         5.46 o
  -1   0   6       1479.78       1310.69        35.36 o
   0   0   6          0.01          0.85         0.49 o
   1   0   6        560.76        617.62       139.33 o
   2   0   6        415.80        441.89        11.08 o
   3   0   6        420.77        406.09        14.54 o
   4   0   6       1405.43       1363.70        43.15 o
   5   0   6         10.16          9.62         2.88 o
   6   0   6        600.58        570.16        17.91 o
   7   0   6         45.13         42.25         3.75 o
   8   0   6         13.28          7.19         2.95 o
   9   0   6          0.00          1.32         1.56 o
  10   0   6        110.75        126.05         7.68 o
 -11   1   6         75.42         86.66         4.61 o
 -10   1   6         11.51         14.80         2.55 o
  -9   1   6         40.03         40.51         4.37 o
  -8   1   6       1400.44       1391.29        33.49 o
  -7   1   6        118.66        109.00         9.71 o
  -6   1   6         68.75         68.35         7.12 o
  -5   1   6        384.23        424.47        15.86 o
  -4   1   6         70.96         70.55         4.53 o
  -3   1   6        302.89        364.94         9.03 o
  -2   1   6       1075.14       1197.14        90.61 o
  -1   1   6          8.90          7.80         1.04 o
   0   1   6        231.68        273.63        16.45 o
   1   1   6          0.35         -0.33         0.61 o
   2   1   6         12.02         49.68         5.80 o
   3   1   6         89.56         82.95         4.20 o
   4   1   6         37.80         35.09         3.60 o
   5   1   6        900.72        915.30        34.47 o
   6   1   6          8.62         10.10         2.29 o
   7   1   6          3.59          2.56         1.33 o
   8   1   6         84.52         94.78         6.36 o
   9   1   6         73.01         69.52         6.37 o
 -11   2   6         79.53         66.66         6.83 o
 -10   2   6        136.75        127.39        11.17 o
  -9   2   6        160.28        170.05         7.43 o
  -8   2   6        375.75        396.21        21.25 o
  -7   2   6        450.93        460.41        22.02 o
  -6   2   6          4.46         12.59         2.15 o
  -5   2   6          9.11          2.99         1.19 o
  -4   2   6          2.50          2.36         0.84 o
  -3   2   6         33.90         38.00         6.44 o
  -2   2   6       2313.42       2736.60       255.95 o
  -1   2   6         26.12         26.89         2.49 o
   0   2   6        161.01        151.47         5.68 o
   1   2   6        682.97        724.54        74.19 o
   2   2   6         65.48         60.72         4.30 o
   3   2   6         37.58         37.60         2.99 o
   4   2   6         58.23         62.21         7.07 o
   5   2   6         72.29         59.48         4.33 o
   6   2   6         87.61         91.67        11.83 o
   7   2   6        216.55        240.26         8.85 o
   8   2   6          3.99          4.53         2.00 o
 -11   3   6          5.47          6.83         2.45 o
 -10   3   6        322.92        322.03        12.89 o
  -9   3   6         18.24         20.76         4.43 o
  -8   3   6         33.45         34.38         5.50 o
  -7   3   6          3.78          1.65         0.95 o
  -6   3   6          0.00         -0.83         1.43 o
  -5   3   6        269.98        269.76        19.33 o
  -4   3   6        495.81        620.39        21.87 o
  -3   3   6       1263.99       1504.27       139.63 o
  -2   3   6         54.88         46.66         4.64 o
  -1   3   6       1677.48       1656.93       208.26 o
   0   3   6          5.48          7.55         1.12 o
   1   3   6        329.92        387.36        11.99 o
   2   3   6         77.69         73.39         4.09 o
   3   3   6         23.06         21.61         3.02 o
   4   3   6        272.22        238.57        11.02 o
   5   3   6         36.05         31.90         3.19 o
   6   3   6         47.32         39.14         4.19 o
   7   3   6        100.92        120.83         9.88 o
   8   3   6         35.00         37.54         4.11 o
 -11   4   6         34.86         34.14         3.51 o
 -10   4   6         79.22         76.79         6.00 o
  -9   4   6         29.65         30.86         3.94 o
  -8   4   6         98.10        110.02         7.24 o
  -7   4   6        175.61        167.62        12.15 o
  -6   4   6        138.56        117.63         9.52 o
  -5   4   6         40.45         60.81         6.20 o
  -4   4   6          0.69          5.97         1.58 o
  -3   4   6        168.64        143.96         9.58 o
  -2   4   6         54.77         38.24         3.28 o
  -1   4   6          0.34          0.50         0.71 o
   0   4   6         31.64         20.66         2.63 o
   1   4   6         12.33         11.44         2.05 o
   2   4   6        835.09        810.28        22.08 o
   3   4   6         10.12          6.79         1.81 o
   4   4   6         11.28          9.79         1.80 o
   5   4   6         31.29         30.90         3.79 o
   6   4   6         53.37         54.53         4.57 o
   7   4   6          0.00          1.09         1.04 o
 -12   5   6         65.06         61.19         5.18 o
 -11   5   6          0.47          1.94         1.09 o
 -10   5   6        137.05        139.01         8.00 o
  -9   5   6          1.36          5.41         1.80 o
  -8   5   6         57.70         48.22         7.08 o
  -7   5   6          3.37          4.11         1.82 o
  -6   5   6        166.33        167.81        11.78 o
  -5   5   6         40.79         33.06         4.74 o
  -4   5   6        102.09         98.40         8.63 o
  -3   5   6          6.14          4.97         1.73 o
  -2   5   6        196.65        223.90        13.45 o
  -1   5   6        157.37        172.74         8.25 o
   0   5   6        765.72        739.81        56.98 o
   1   5   6        721.88        704.79        20.32 o
   2   5   6        117.60        115.09         7.48 o
   3   5   6        147.03        121.28        11.41 o
   4   5   6         16.76         14.26         2.09 o
   5   5   6         48.10         63.78         4.94 o
   6   5   6          1.39          2.12         1.22 o
 -12   6   6         64.09         63.64         5.40 o
 -11   6   6          1.70          1.46         1.80 o
 -10   6   6          3.40          3.84         1.75 o
  -9   6   6          0.26         -2.27         2.84 o
  -8   6   6        150.40        133.25        11.03 o
  -7   6   6        137.90        163.36        10.71 o
  -6   6   6          0.02          0.25         1.35 o
  -5   6   6        732.28        717.87        29.35 o
  -4   6   6        329.27        336.73        17.62 o
  -3   6   6         24.98         39.86         5.76 o
  -2   6   6          1.90          1.44         0.92 o
  -1   6   6         84.36         87.81         9.08 o
   0   6   6         70.39         58.92         4.23 o
   1   6   6         69.33         55.83         5.19 o
   2   6   6         12.89          9.23         3.30 o
   3   6   6         21.19         23.31         4.91 o
   4   6   6          6.66          6.47         2.24 o
   5   6   6         29.70         27.90         3.80 o
 -11   7   6         10.95          9.36         2.87 o
 -10   7   6         15.06         20.46         4.23 o
  -9   7   6          1.51          0.24         1.57 o
  -8   7   6         75.74         72.52         6.20 o
  -7   7   6        170.68        147.14         7.23 o
  -6   7   6        142.67        137.89         6.85 o
  -5   7   6       1609.82       1505.62        51.76 o
  -4   7   6        316.82        290.41        18.12 o
  -3   7   6        367.10        317.94        13.34 o
  -2   7   6        277.28        269.23        17.15 o
  -1   7   6        520.91        530.47        25.93 o
   0   7   6        162.22        147.53        12.67 o
   1   7   6        125.47        100.25        10.41 o
   2   7   6          2.09          3.05         1.94 o
   3   7   6         65.64         75.98         5.43 o
   4   7   6          9.86          8.96         1.50 o
 -11   8   6          4.57          4.68         1.87 o
 -10   8   6          3.66          1.79         0.91 o
  -9   8   6          5.50          5.02         1.55 o
  -8   8   6         15.18          8.64         2.78 o
  -7   8   6         77.19         87.26         6.76 o
  -6   8   6        151.01        125.16         8.14 o
  -5   8   6        117.11        106.85        10.90 o
  -4   8   6          8.89         11.35         3.58 o
  -3   8   6          3.67          8.32         3.21 o
  -2   8   6         17.83         19.50         3.22 o
  -1   8   6         63.86         57.42         8.07 o
   0   8   6         14.95         12.19         3.58 o
   1   8   6          1.70         -0.18         1.74 o
   2   8   6         22.37         19.43         2.11 o
   3   8   6         36.69         43.51         4.31 o
 -10   9   6         74.44         85.33         4.96 o
  -9   9   6          5.14          3.34         1.83 o
  -8   9   6          1.64          3.65         2.04 o
  -7   9   6        146.68        140.79        12.66 o
  -6   9   6         44.86         32.39         7.17 o
  -5   9   6         78.23         77.43         9.02 o
  -4   9   6         51.78         47.33         7.28 o
  -3   9   6        116.45        130.12        11.76 o
  -2   9   6         51.00         36.72         5.91 o
  -1   9   6         12.32         11.45         3.54 o
   0   9   6        327.98        347.64        25.47 o
   1   9   6         70.01         73.94         6.66 o
 -10  10   6          2.63          5.38         1.60 o
  -9  10   6          0.20          2.36         1.63 o
  -8  10   6         49.71         58.63         6.74 o
  -7  10   6          2.33          7.07         2.64 o
  -6  10   6        157.86        164.70         8.62 o
  -5  10   6         90.65        103.44         6.87 o
  -4  10   6        105.95        114.81        10.95 o
  -3  10   6         27.44         22.56         3.38 o
  -2  10   6         92.76         88.03         4.80 o
  -1  10   6          1.80          4.01         0.95 o
   0  10   6         14.72         14.23         2.53 o
  -8  11   6          4.62         15.29         2.71 o
  -7  11   6          7.00          8.42         2.27 o
  -6  11   6          8.88          7.34         1.58 o
  -5  11   6         41.88         45.43         3.74 o
  -4  11   6          9.83          9.69         1.62 o
  -3  11   6         13.09         17.19         3.07 o
   2 -12   7         56.72         64.10         5.84 o
   3 -12   7        165.63        173.20        10.56 o
   4 -12   7          0.04          3.30         1.79 o
   5 -12   7         16.06         18.68         3.42 o
   6 -12   7          5.16          4.73         2.13 o
   7 -12   7          0.35         -1.21         1.26 o
   8 -12   7          6.71          6.69         1.99 o
   0 -11   7          5.07          6.09         2.22 o
   1 -11   7        152.22        162.34        11.51 o
   2 -11   7          0.42          0.73         1.53 o
   3 -11   7        130.70        119.92        10.24 o
   4 -11   7         44.13         40.94         4.98 o
   5 -11   7          0.48         -0.78         1.48 o
   6 -11   7         34.23         30.91         5.35 o
   7 -11   7          4.73          4.58         2.13 o
   8 -11   7         28.68         22.62         4.33 o
   9 -11   7          7.58          5.96         2.23 o
  -2 -10   7         13.14         12.58         1.74 o
  -1 -10   7         91.42         92.90         5.82 o
   0 -10   7         41.25         43.85         4.27 o
   1 -10   7         29.68         30.19         3.55 o
   2 -10   7          0.01         -1.12         2.34 o
   3 -10   7          0.01         -1.88         2.28 o
   4 -10   7         18.87         25.25         3.59 o
   5 -10   7        121.53        109.90        11.01 o
   6 -10   7         37.10         43.29         7.02 o
   7 -10   7         10.56          7.03         2.93 o
   8 -10   7          7.58          7.06         2.88 o
   9 -10   7         14.48         18.65         2.04 o
  10 -10   7         34.82         43.25         4.66 o
  -4  -9   7         44.98         46.35         4.37 o
  -3  -9   7         34.04         39.81         5.22 o
  -2  -9   7         18.82         15.94         2.57 o
  -1  -9   7        151.00        142.96         8.39 o
   0  -9   7         67.06         67.82         5.76 o
   1  -9   7         88.94         91.06         8.92 o
   2  -9   7          0.25          3.83         2.74 o
   3  -9   7        149.41        144.00         7.15 o
   4  -9   7        247.49        248.00         9.64 o
   5  -9   7         25.73         26.24         5.32 o
   6  -9   7        127.02        124.75        12.03 o
   7  -9   7        134.30        130.91        12.20 o
   8  -9   7        131.55        131.95         9.27 o
   9  -9   7         91.71         78.88         5.65 o
  10  -9   7         86.71         83.52         7.71 o
  11  -9   7        129.57        137.45         8.42 o
  -5  -8   7          8.78          6.74         2.03 o
  -4  -8   7         11.58         15.97         3.49 o
  -3  -8   7        322.57        333.58        18.66 o
  -2  -8   7         20.40         16.58         2.89 o
  -1  -8   7        546.99        540.47        25.55 o
   0  -8   7        204.49        181.68        13.34 o
   1  -8   7        125.88        111.29         9.61 o
   2  -8   7        413.65        398.18        14.83 o
   3  -8   7        111.05        105.65         6.84 o
   4  -8   7         12.45         15.10         2.11 o
   5  -8   7         28.89         31.08         5.93 o
   6  -8   7         53.63         82.03         9.39 o
   7  -8   7        212.28        211.14        21.38 o
   8  -8   7          0.52          1.60         1.01 o
   9  -8   7          5.77          9.89         3.22 o
  10  -8   7         17.82         19.42         4.03 o
  11  -8   7          0.16         -0.90         1.59 o
  -5  -7   7          0.91          0.79         1.37 o
  -4  -7   7         34.90         35.70         4.63 o
  -3  -7   7        179.46        159.02        12.96 o
  -2  -7   7        357.24        347.68        19.79 o
  -1  -7   7        537.38        545.66        24.93 o
   0  -7   7        923.14        937.77        36.08 o
   1  -7   7        343.22        311.05        23.40 o
   2  -7   7         86.87         76.81        11.73 o
   3  -7   7        319.37        336.08        12.72 o
   4  -7   7        613.99        537.26        24.30 o
   5  -7   7        207.80        207.50        13.85 o
   6  -7   7          0.20          1.97         1.13 o
   7  -7   7        110.59        113.66         7.53 o
   8  -7   7         13.86         10.07         2.51 o
   9  -7   7         30.92         30.76         5.70 o
  10  -7   7         14.88         11.27         3.53 o
  11  -7   7        152.65        180.52        11.26 o
  -6  -6   7         32.79         38.16         2.99 o
  -5  -6   7        116.67        129.99         6.22 o
  -4  -6   7         67.80         71.90         4.76 o
  -3  -6   7        612.85        579.98        16.70 o
  -2  -6   7        428.35        384.58        20.08 o
  -1  -6   7         85.83         78.13         8.08 o
   0  -6   7        129.57        121.45        10.63 o
   1  -6   7        554.09        546.28        16.46 o
   2  -6   7        544.43        566.81        59.43 o
   3  -6   7        298.08        281.90        10.78 o
   4  -6   7        824.84        831.87        31.06 o
   5  -6   7         49.31         49.52         4.35 o
   6  -6   7        122.46        125.78         7.26 o
   7  -6   7         19.86         21.78         2.52 o
   8  -6   7        538.87        618.62        28.20 o
   9  -6   7        350.86        374.78        21.46 o
  10  -6   7         12.49         12.04         3.47 o
  11  -6   7          0.07         -0.26         1.25 o
  -7  -5   7         46.02         60.23         6.61 o
  -6  -5   7         75.98         62.59         4.18 o
  -5  -5   7         10.64          8.23         2.42 o
  -4  -5   7          0.02          1.76         0.99 o
  -3  -5   7          1.07          3.42         1.91 o
  -2  -5   7        121.60        128.56        10.50 o
  -1  -5   7          3.02          2.91         1.16 o
   0  -5   7        228.97        235.63         7.73 o
   1  -5   7        267.38        273.92        10.03 o
   2  -5   7        338.86        313.55        25.71 o
   3  -5   7         17.36         22.26         2.58 o
   4  -5   7         36.33         28.04         4.58 o
   5  -5   7        593.63        675.58        23.25 o
   6  -5   7        104.33        110.00        13.33 o
   7  -5   7        150.22        142.36         6.77 o
   8  -5   7         21.68         19.45         3.25 o
   9  -5   7          6.68          6.12         2.70 o
  10  -5   7         22.97         22.73         3.02 o
  11  -5   7        133.95        145.33         9.78 o
  -8  -4   7         14.69         29.96         4.75 o
  -7  -4   7        467.51        460.29        15.72 o
  -6  -4   7          6.62          4.08         1.79 o
  -5  -4   7         12.56         12.61         1.94 o
  -4  -4   7        197.97        198.10         9.66 o
  -3  -4   7         55.04         54.08         6.59 o
  -2  -4   7        440.08        533.18        22.77 o
  -1  -4   7        102.19        104.24         9.31 o
   0  -4   7        291.97        335.99        38.49 o
   1  -4   7        258.03        245.26        12.91 o
   2  -4   7       1793.31       2042.51        35.76 o
   3  -4   7        210.91        231.03         8.27 o
   4  -4   7          0.13          3.14         1.74 o
   5  -4   7        258.74        275.56        14.94 o
   6  -4   7        288.83        276.46        16.07 o
   7  -4   7          2.31          1.24         0.67 o
   8  -4   7         60.18         57.91         5.46 o
   9  -4   7          6.78         10.53         2.61 o
  10  -4   7         34.02         33.51         3.67 o
  11  -4   7         60.82         63.97         5.70 o
  -9  -3   7        138.86        149.53         9.60 o
  -8  -3   7        196.79        203.46        13.59 o
  -7  -3   7         47.62         45.75         4.71 o
  -6  -3   7        162.77        145.82         8.54 o
  -5  -3   7        135.62        150.26        12.26 o
  -4  -3   7        397.96        432.04        20.99 o
  -3  -3   7        107.24        111.76         6.95 o
  -2  -3   7       1119.81       1261.68        34.81 o
  -1  -3   7        903.24        963.72        17.50 o
   0  -3   7        861.08       1028.75        32.48 o
   1  -3   7         34.52         39.51         5.94 o
   2  -3   7        290.71        329.47        15.52 o
   3  -3   7        688.12        822.52        69.65 o
   4  -3   7        362.28        295.68        15.05 o
   5  -3   7        487.78        561.20        23.38 o
   6  -3   7        916.35        813.52        31.47 o
   7  -3   7          6.16          7.30         1.95 o
   8  -3   7        101.21         98.04         7.18 o
   9  -3   7        257.79        259.64        12.90 o
  10  -3   7         25.78         25.19         3.13 o
 -10  -2   7         16.62         25.40         3.34 o
  -9  -2   7        236.62        218.51        13.31 o
  -8  -2   7          7.50          5.89         1.46 o
  -7  -2   7        205.45        181.48         8.35 o
  -6  -2   7         24.42         21.95         3.07 o
  -5  -2   7        428.92        429.59        21.09 o
  -4  -2   7        668.50        762.30        28.38 o
  -3  -2   7       1219.75       1433.40        30.33 o
  -2  -2   7         75.49         84.24         6.13 o
  -1  -2   7       5268.34       5548.98        94.16 o
   0  -2   7        575.23        444.33        17.05 o
   1  -2   7       3022.92       3227.41        80.67 o
   2  -2   7        659.29        595.95       142.79 o
   3  -2   7         16.97         32.26         4.31 o
   4  -2   7         37.09         45.60         5.61 o
   5  -2   7         63.59         99.92         8.90 o
   6  -2   7        196.30        142.83        11.26 o
   7  -2   7        713.55        691.88        21.54 o
   8  -2   7        204.62        218.48        11.00 o
   9  -2   7        379.78        384.74        19.33 o
  10  -2   7         34.32         35.81         3.36 o
 -10  -1   7          5.26          6.05         1.45 o
  -9  -1   7         98.55         88.98         9.59 o
  -8  -1   7        114.58        124.53         6.44 o
  -7  -1   7          5.83          4.65         1.29 o
  -6  -1   7        112.72        110.05         9.85 o
  -5  -1   7        176.26        178.32        11.85 o
  -4  -1   7        256.69        269.58         9.67 o
  -3  -1   7       2855.40       3055.13        61.26 o
  -2  -1   7        903.71       1013.50        32.23 o
  -1  -1   7        153.99        173.70         7.02 o
   0  -1   7        834.17        800.46        17.12 o
   1  -1   7       1212.02       1050.31       359.41 o
   2  -1   7        529.22        580.24        39.09 o
   3  -1   7       3758.95       3707.90        95.43 o
   4  -1   7        389.63        402.49        19.00 o
   5  -1   7        499.61        532.80        23.77 o
   6  -1   7        458.87        419.53        21.05 o
   7  -1   7          3.02          1.91         1.26 o
   8  -1   7        238.10        230.83        17.16 o
   9  -1   7         38.93         47.11         4.49 o
  10  -1   7         17.84         13.96         2.73 o
 -10   0   7          4.23          3.47         1.92 o
  -9   0   7        245.36        261.32        11.53 o
  -8   0   7         13.68         14.19         2.22 o
  -7   0   7        427.40        445.20        15.57 o
  -6   0   7          2.57          3.82         1.94 o
  -5   0   7          8.06          2.27         1.53 o
  -4   0   7          0.00          1.67         0.69 o
  -3   0   7          0.30          0.56         0.91 o
  -2   0   7        222.44        211.44         6.88 o
  -1   0   7        631.97        603.54        12.31 o
   0   0   7         17.58         36.31         2.67 o
   1   0   7       2814.16       2963.11       235.80 o
   2   0   7         35.27         44.29        11.75 o
   3   0   7       4258.74       4485.75        99.33 o
   4   0   7       1454.63       1596.87        50.63 o
   5   0   7         88.82         82.15         5.95 o
   6   0   7        102.56         84.35         5.24 o
   7   0   7        383.22        389.89        22.36 o
   8   0   7         77.23         71.09         6.22 o
   9   0   7         38.43         42.07         3.66 o
 -11   1   7          6.47          9.04         2.48 o
 -10   1   7          5.38          4.70         1.72 o
  -9   1   7         85.04         71.87         5.87 o
  -8   1   7        157.57        163.05         8.93 o
  -7   1   7         22.76         20.68         4.02 o
  -6   1   7          9.23         10.00         2.75 o
  -5   1   7        673.51        673.86        14.36 o
  -4   1   7         95.70        106.32         4.41 o
  -3   1   7        506.05        551.94        11.41 o
  -2   1   7        878.48        937.85        21.18 o
  -1   1   7       1904.21       1971.16        87.04 o
   0   1   7        129.94         99.00         4.69 o
   1   1   7        362.54        424.58        13.39 o
   2   1   7        220.53        217.91        18.57 o
   3   1   7          0.31          0.47         0.85 o
   4   1   7       1087.45       1056.84        38.19 o
   5   1   7          0.02          3.40         2.02 o
   6   1   7        359.77        340.63        11.28 o
   7   1   7          4.40          2.26         1.29 o
   8   1   7          5.07          5.00         1.70 o
   9   1   7          5.45          5.39         1.70 o
 -11   2   7         70.70         59.46         6.31 o
 -10   2   7         12.59         12.44         2.18 o
  -9   2   7         18.66         16.77         3.53 o
  -8   2   7        174.14        159.71        12.84 o
  -7   2   7          0.16         -0.48         1.19 o
  -6   2   7        278.87        271.01        10.70 o
  -5   2   7        822.39        795.43        25.42 o
  -4   2   7        174.02        176.13         8.63 o
  -3   2   7        778.95        763.63        54.69 o
  -2   2   7        109.38        129.63         8.27 o
  -1   2   7        370.81        315.33        14.09 o
   0   2   7         47.37         42.53         2.94 o
   1   2   7       1182.46       1404.54        43.16 o
   2   2   7          4.75          4.46         1.34 o
   3   2   7        160.43        162.37         6.65 o
   4   2   7          1.55          3.15         2.08 o
   5   2   7         35.79         33.19         3.24 o
   6   2   7        142.98        140.30         8.51 o
   7   2   7        330.17        325.45        12.49 o
   8   2   7         38.03         49.51         3.74 o
 -11   3   7         73.36         82.36         7.66 o
 -10   3   7        123.32        118.23         7.32 o
  -9   3   7         79.35         83.12         9.18 o
  -8   3   7         67.64         83.11         6.29 o
  -7   3   7         72.09         78.68         5.81 o
  -6   3   7         30.63         30.00         3.41 o
  -5   3   7        315.64        316.21        11.56 o
  -4   3   7        213.17        234.12        34.42 o
  -3   3   7        304.07        341.29        15.54 o
  -2   3   7        628.21        589.51        21.76 o
  -1   3   7       1537.13       1673.01        48.81 o
   0   3   7          4.86          3.42         1.18 o
   1   3   7         10.00         13.20         2.06 o
   2   3   7        122.07        144.17         6.05 o
   3   3   7        450.14        431.35        20.01 o
   4   3   7          2.22          1.60         1.08 o
   5   3   7         72.98         76.00         7.95 o
   6   3   7         19.96         21.37         3.00 o
   7   3   7         20.69         19.87         2.57 o
 -11   4   7        100.62        103.57         6.52 o
 -10   4   7         26.41         23.93         3.28 o
  -9   4   7         47.27         38.08         4.27 o
  -8   4   7         79.08         74.36         6.18 o
  -7   4   7         60.80         61.75         5.19 o
  -6   4   7          7.76         11.70         1.70 o
  -5   4   7          7.67          7.60         2.17 o
  -4   4   7        232.00        246.49        14.05 o
  -3   4   7         87.32         96.56         7.84 o
  -2   4   7        179.02        162.71        10.21 o
  -1   4   7        132.04        114.93         9.36 o
   0   4   7        475.42        407.15        19.69 o
   1   4   7          6.62          4.54         1.50 o
   2   4   7         21.74         21.92         3.00 o
   3   4   7        118.70        115.93        11.44 o
   4   4   7          7.79          7.75         3.44 o
   5   4   7        105.74        109.24        11.95 o
   6   4   7         26.43         27.69         3.10 o
 -11   5   7          3.53          3.61         1.21 o
 -10   5   7         72.21         65.43         4.38 o
  -9   5   7        403.16        446.79        15.90 o
  -8   5   7       1034.55       1032.95        39.82 o
  -7   5   7        680.65        691.86        20.52 o
  -6   5   7          0.84          3.08         2.20 o
  -5   5   7         97.03         97.22         9.13 o
  -4   5   7        127.76        156.63        11.35 o
  -3   5   7        157.16        190.86        11.90 o
  -2   5   7         29.22         23.53         4.59 o
  -1   5   7        184.05        129.06        10.81 o
   0   5   7         91.37         84.89         8.73 o
   1   5   7          0.00         -0.76         2.75 o
   2   5   7         65.06         58.76         5.42 o
   3   5   7         80.71         73.87         8.89 o
   4   5   7          0.91          1.01         0.99 o
   5   5   7         29.14         25.84         4.66 o
 -11   6   7         53.32         60.82         6.55 o
 -10   6   7        419.27        437.58        21.96 o
  -9   6   7        265.00        219.06        15.71 o
  -8   6   7         39.08         29.65         5.63 o
  -7   6   7         70.95         82.14         5.34 o
  -6   6   7        526.06        538.34        17.96 o
  -5   6   7         39.85         35.76         5.71 o
  -4   6   7         38.16         39.62         5.55 o
  -3   6   7        231.95        218.87        15.07 o
  -2   6   7          5.82          2.55         1.39 o
  -1   6   7         69.28         68.95         5.76 o
   0   6   7         40.54         35.77         6.17 o
   1   6   7        129.20        124.61        11.63 o
   2   6   7        237.25        215.26        15.64 o
   3   6   7          2.10          3.34         2.47 o
   4   6   7          0.48         -0.96         0.96 o
   5   6   7         14.81         24.10         3.21 o
 -11   7   7         33.01         32.56         4.54 o
 -10   7   7         49.81         51.06         6.79 o
  -9   7   7        115.32        103.35        10.87 o
  -8   7   7         43.43         37.42         4.40 o
  -7   7   7         13.50         11.18         1.94 o
  -6   7   7          8.26          5.63         1.33 o
  -5   7   7          5.61          3.48         1.04 o
  -4   7   7         94.67         95.07        10.18 o
  -3   7   7       1233.84       1009.32        86.33 o
  -2   7   7        773.78        764.75        32.38 o
  -1   7   7       1320.92       1223.80        44.80 o
   0   7   7         38.47         40.22         6.54 o
   1   7   7         44.85         44.63         6.68 o
   2   7   7         18.59         17.88         4.26 o
   3   7   7          9.98         11.81         2.10 o
 -11   8   7         27.09         29.84         3.80 o
 -10   8   7         56.81         55.60         4.21 o
  -9   8   7         13.47         13.41         2.47 o
  -8   8   7          0.40          0.86         2.61 o
  -7   8   7         53.17         53.05         5.14 o
  -6   8   7          4.75          3.45         1.52 o
  -5   8   7        208.00        197.93        15.16 o
  -4   8   7       1157.46       1034.70        40.57 o
  -3   8   7        196.38        198.46        15.37 o
  -2   8   7         10.38         13.67         4.83 o
  -1   8   7         85.79         82.58         9.27 o
   0   8   7          0.60          4.82         2.94 o
   1   8   7         36.77         44.98         6.19 o
   2   8   7          4.53          4.98         1.34 o
 -10   9   7          9.43          9.68         1.58 o
  -9   9   7         12.75         15.24         3.29 o
  -8   9   7         69.95         76.88         5.72 o
  -7   9   7         17.83         12.15         2.33 o
  -6   9   7          2.24          2.18         1.55 o
  -5   9   7        112.91         96.47        10.05 o
  -4   9   7        138.69        144.80        12.40 o
  -3   9   7          6.81          7.15         2.86 o
  -2   9   7         97.61        100.63         9.83 o
  -1   9   7          5.59          7.00         2.84 o
   0   9   7        373.59        397.80        12.78 o
   1   9   7          5.92          6.84         1.99 o
  -9  10   7          4.48          5.12         1.75 o
  -8  10   7         17.17         16.25         3.43 o
  -7  10   7         27.51         22.38         4.30 o
  -6  10   7          1.68          0.12         2.40 o
  -5  10   7          0.61         -0.01         1.32 o
  -4  10   7          9.21          9.49         2.15 o
  -3  10   7         39.27         42.65         5.10 o
  -2  10   7         32.97         32.38         2.56 o
  -1  10   7         31.12         35.10         2.30 o
  -7  11   7          2.45          3.56         1.36 o
  -6  11   7          0.25         -0.57         0.71 o
  -5  11   7         31.59         35.93         5.03 o
  -4  11   7          8.53          7.82         1.42 o
   2 -12   8          5.03          6.37         1.93 o
   3 -12   8         26.85         26.86         3.90 o
   4 -12   8          0.20          2.36         1.53 o
   5 -12   8          4.76          4.12         1.65 o
   6 -12   8         56.63         56.10         5.90 o
   7 -12   8         10.32         11.43         2.79 o
   8 -12   8         42.38         50.87         5.01 o
   0 -11   8         21.46         25.63         2.48 o
   1 -11   8        108.28         91.97         8.35 o
   2 -11   8          0.37         -1.61         2.14 o
   3 -11   8         20.79         20.95         4.32 o
   4 -11   8         25.48         24.85         3.16 o
   5 -11   8          4.24          4.54         2.20 o
   6 -11   8         96.42        100.12         9.47 o
   7 -11   8          1.92          4.10         2.11 o
   8 -11   8          0.07          1.10         1.36 o
   9 -11   8         22.16         22.10         3.40 o
  -2 -10   8         61.52         71.19         4.10 o
  -1 -10   8         81.05         89.19         5.60 o
   0 -10   8        311.08        330.29        12.41 o
   1 -10   8         66.88         50.21         7.02 o
   2 -10   8         61.41         59.71         7.81 o
   3 -10   8        129.44        131.91        11.68 o
   4 -10   8         33.07         29.64         5.06 o
   5 -10   8          1.19          1.50         1.58 o
   6 -10   8        106.11         93.14        10.04 o
   7 -10   8         13.00         12.67         3.80 o
   8 -10   8        234.31        224.67        14.80 o
   9 -10   8         74.69         70.66         7.09 o
  10 -10   8         28.33         27.21         3.29 o
  -3  -9   8          2.32          4.92         2.05 o
  -2  -9   8        447.61        492.16        15.73 o
  -1  -9   8         90.90         90.18         6.48 o
   0  -9   8        497.82        519.41        17.59 o
   1  -9   8        248.48        229.86        16.25 o
   2  -9   8         58.54         50.39         7.21 o
   3  -9   8         68.36         70.97         5.99 o
   4  -9   8          0.66          1.38         2.36 o
   5  -9   8          0.01          1.13         1.61 o
   6  -9   8        337.09        342.74        20.77 o
   7  -9   8         87.48         93.04        10.08 o
   8  -9   8          0.03          3.45         1.70 o
   9  -9   8         11.01          9.23         1.80 o
  10  -9   8          5.49          7.02         2.02 o
  -4  -8   8         46.02         42.27         5.51 o
  -3  -8   8          7.80          6.27         2.66 o
  -2  -8   8        203.05        205.72        10.30 o
  -1  -8   8         19.75         17.57         3.35 o
   0  -8   8         39.94         36.77         4.22 o
   1  -8   8          9.03         13.58         4.05 o
   2  -8   8         57.75         53.59         5.16 o
   3  -8   8        404.45        402.37        12.12 o
   4  -8   8          2.39          2.77         1.39 o
   5  -8   8       1282.58       1282.05        46.59 o
   6  -8   8          0.96          3.26         2.44 o
   7  -8   8        202.95        200.15        15.12 o
   8  -8   8          4.01          1.09         1.16 o
   9  -8   8         25.67         22.32         4.69 o
  10  -8   8        158.77        151.95        11.04 o
  11  -8   8         39.41         43.74         4.73 o
  -5  -7   8          0.13          1.61         1.18 o
  -4  -7   8         84.58         85.42         6.03 o
  -3  -7   8          0.46          1.01         3.07 o
  -2  -7   8         27.67         28.54         3.03 o
  -1  -7   8          3.12          3.85         5.43 o
   0  -7   8       1002.96        967.34        37.06 o
   1  -7   8        106.72        105.93        11.69 o
   2  -7   8        284.31        265.64        28.23 o
   3  -7   8        128.29        113.47        11.58 o
   4  -7   8         31.95         26.30         4.82 o
   5  -7   8         50.82         45.88         6.36 o
   6  -7   8          0.55          2.39         1.64 o
   7  -7   8        224.02        244.90        11.38 o
   8  -7   8        502.06        547.56        53.28 o
   9  -7   8        116.65        115.30        10.87 o
  10  -7   8          3.35         -1.01         2.11 o
  11  -7   8         22.01         24.70         3.85 o
  -6  -6   8         15.12         19.34         2.65 o
  -5  -6   8         55.37         56.52         4.92 o
  -4  -6   8        123.71        103.22         7.15 o
  -3  -6   8        152.50        153.96         7.08 o
  -2  -6   8          0.51          2.14         1.08 o
  -1  -6   8        276.69        313.52        17.53 o
   0  -6   8         10.14         15.89         2.52 o
   1  -6   8        104.72         99.93         6.25 o
   2  -6   8          0.05          0.96         0.95 o
   3  -6   8         41.76         34.64         5.59 o
   4  -6   8        107.25        121.41        10.37 o
   5  -6   8        675.94        725.33        29.56 o
   6  -6   8         87.16         70.08         5.53 o
   7  -6   8        510.69        541.94        17.98 o
   8  -6   8         20.83         15.02         4.11 o
   9  -6   8         47.88         45.33         7.08 o
  10  -6   8         22.14         17.83         4.04 o
  11  -6   8         69.99         61.13         6.01 o
  -7  -5   8         44.31         50.06         5.62 o
  -6  -5   8          2.16          0.89         1.19 o
  -5  -5   8          2.98          1.61         0.86 o
  -4  -5   8          0.12          0.90         1.89 o
  -3  -5   8          2.03          2.91         1.84 o
  -2  -5   8         56.00         60.87         7.32 o
  -1  -5   8        217.02        217.82         7.97 o
   0  -5   8        246.72        241.58         8.04 o
   1  -5   8         73.11         77.60         5.07 o
   2  -5   8       4117.03       4841.28        70.56 o
   3  -5   8        352.61        264.55        15.44 o
   4  -5   8          1.16          1.72         0.81 o
   5  -5   8         60.44         60.44        15.45 o
   6  -5   8         29.70         29.49         3.49 o
   7  -5   8          0.16          2.60         1.44 o
   8  -5   8         65.39         68.95         8.73 o
   9  -5   8         37.14         34.47         6.27 o
  10  -5   8          8.19         14.77         3.74 o
  11  -5   8         14.86         18.43         3.17 o
  -8  -4   8        190.27        176.57        10.80 o
  -7  -4   8          4.88          8.55         2.36 o
  -6  -4   8          0.73          0.63         1.00 o
  -5  -4   8         81.18         78.13         5.03 o
  -4  -4   8        167.86        154.40        12.47 o
  -3  -4   8         71.91         80.50         5.76 o
  -2  -4   8        241.44        222.83        13.73 o
  -1  -4   8        107.18        113.78         6.70 o
   0  -4   8         39.90         44.23         7.09 o
   1  -4   8        838.42        967.63       147.60 o
   2  -4   8        193.99        251.64         7.03 o
   3  -4   8        593.81        737.55       183.42 o
   4  -4   8        756.64        653.75        24.98 o
   5  -4   8          0.50          4.09         2.26 o
   6  -4   8        919.49        734.90        29.83 o
   7  -4   8          0.95         -0.23         1.06 o
   8  -4   8        227.22        226.11        11.17 o
   9  -4   8        307.83        324.19        13.22 o
  10  -4   8         61.14         60.30         6.98 o
  -9  -3   8         24.89         29.69         4.13 o
  -8  -3   8         31.95         32.43         9.93 o
  -7  -3   8         70.24         52.84         5.07 o
  -6  -3   8        940.85        859.90        22.52 o
  -5  -3   8         34.57         37.41         3.34 o
  -4  -3   8        119.63        120.87        10.22 o
  -3  -3   8        350.16        360.44        16.05 o
  -2  -3   8         90.31         97.01         5.61 o
  -1  -3   8       1940.28       2201.78        44.98 o
   0  -3   8        350.31        369.06        16.70 o
   1  -3   8          0.43          5.00         1.24 o
   2  -3   8         16.46         13.51         1.88 o
   3  -3   8         61.98         84.14         6.91 o
   4  -3   8         34.98         18.30         3.51 o
   5  -3   8         47.14         40.79         5.78 o
   6  -3   8        557.50        478.18        22.80 o
   7  -3   8        139.91        140.72         8.58 o
   8  -3   8        118.17        110.35         7.71 o
   9  -3   8         23.80         22.86         3.31 o
  10  -3   8         33.68         36.46         4.98 o
  -9  -2   8         38.46         37.70         5.13 o
  -8  -2   8          0.86          1.79         1.13 o
  -7  -2   8        217.71        205.70         8.42 o
  -6  -2   8         14.00         10.30         2.19 o
  -5  -2   8          2.58          6.04         2.73 o
  -4  -2   8        671.49        732.38        26.77 o
  -3  -2   8          3.06          2.18         1.10 o
  -2  -2   8        356.18        350.95        22.78 o
  -1  -2   8        350.93        364.50        15.86 o
   0  -2   8       1018.60       1018.66        31.91 o
   1  -2   8          0.09          0.53         1.01 o
   2  -2   8          9.94         14.60         1.84 o
   3  -2   8        253.37        341.60        16.38 o
   4  -2   8       1357.66       1623.88        50.11 o
   5  -2   8        117.35        105.52         9.49 o
   6  -2   8         61.40         51.89         6.83 o
   7  -2   8        257.60        237.44        11.62 o
   8  -2   8        363.60        354.36        14.45 o
   9  -2   8         46.66         51.53         4.76 o
  10  -2   8         14.81         11.09         1.70 o
 -10  -1   8          2.13          2.05         1.21 o
  -9  -1   8          4.41          2.80         1.33 o
  -8  -1   8          5.19          5.67         1.48 o
  -7  -1   8        336.19        321.12        13.17 o
  -6  -1   8         25.00         31.73         5.26 o
  -5  -1   8          0.46          2.62         1.80 o
  -4  -1   8       1125.77       1239.42        52.92 o
  -3  -1   8        705.61        811.06        19.80 o
  -2  -1   8        189.09        200.90         7.37 o
  -1  -1   8          1.97          0.58         0.85 o
   0  -1   8         19.84         20.63         2.11 o
   1  -1   8         60.87         44.48         4.56 o
   2  -1   8         47.71         63.39         4.78 o
   3  -1   8       1149.20       1286.12        40.24 o
   4  -1   8        107.27        115.98        10.03 o
   5  -1   8        218.47        238.43        15.23 o
   6  -1   8        451.49        424.84        12.70 o
   7  -1   8         76.46         69.07         6.15 o
   8  -1   8         14.44         12.76         2.58 o
   9  -1   8          7.06         10.19         1.95 o
  10  -1   8          2.90          5.54         1.57 o
 -10   0   8          3.15          4.80         1.86 o
  -9   0   8        355.87        343.58        13.40 o
  -8   0   8        519.55        503.20        19.88 o
  -7   0   8         38.45         31.71         3.72 o
  -6   0   8        644.97        656.80        26.96 o
  -5   0   8        105.59        115.90         9.09 o
  -4   0   8         40.06         49.11         3.21 o
  -3   0   8          0.15          0.40         0.72 o
  -2   0   8         60.93         74.34         3.87 o
  -1   0   8        320.00        391.36        10.82 o
   0   0   8        312.51        285.59         9.08 o
   1   0   8         11.64         21.86         2.30 o
   2   0   8         60.30         50.21         5.69 o
   3   0   8         21.03         16.23         3.31 o
   4   0   8          2.61          1.38         1.28 o
   5   0   8        107.38         98.52         6.68 o
   6   0   8        104.01         98.24         5.78 o
   7   0   8        194.90        174.64         9.74 o
   8   0   8          0.91          1.85         2.09 o
   9   0   8          2.29          2.22         0.89 o
 -11   1   8          2.43          3.39         1.53 o
 -10   1   8        259.22        271.13        10.66 o
  -9   1   8        101.08         93.01         6.68 o
  -8   1   8         40.50         39.03         6.44 o
  -7   1   8         77.57         82.50         8.80 o
  -6   1   8        203.53        211.11        13.22 o
  -5   1   8          6.63          4.37         1.01 o
  -4   1   8        528.41        540.65        12.21 o
  -3   1   8        262.11        301.37         9.55 o
  -2   1   8        817.76        918.14        21.79 o
  -1   1   8         62.44         65.90         7.45 o
   0   1   8        358.41        436.01        30.81 o
   1   1   8         61.06         65.87         3.98 o
   2   1   8          2.35         15.38         4.30 o
   3   1   8        205.36        206.47         7.76 o
   4   1   8         97.05         92.13         6.27 o
   5   1   8         14.15         18.26         2.43 o
   6   1   8          3.91          1.46         1.46 o
   7   1   8         15.15          9.67         3.31 o
   8   1   8          4.53          9.24         1.88 o
 -11   2   8         10.89          6.82         2.04 o
 -10   2   8          4.12          1.44         1.78 o
  -9   2   8          1.29         -0.18         1.12 o
  -8   2   8        117.89        110.93        10.66 o
  -7   2   8         94.99         99.45         8.71 o
  -6   2   8         48.53         52.07         4.44 o
  -5   2   8        175.32        184.97         6.72 o
  -4   2   8        890.99        934.61        33.36 o
  -3   2   8       3414.51       2851.70        53.66 o
  -2   2   8        102.73         93.72         4.26 o
  -1   2   8       1123.77       1211.60        37.44 o
   0   2   8         43.88         51.09         5.66 o
   1   2   8         18.44         32.26         2.40 o
   2   2   8        216.28        169.40         8.58 o
   3   2   8          1.29          0.04         0.72 o
   4   2   8          0.61          0.19         1.42 o
   5   2   8         25.97         21.08         3.19 o
   6   2   8        223.34        244.65        27.66 o
   7   2   8         27.32         27.45         4.25 o
   8   2   8         11.82         13.60         1.77 o
 -11   3   8        164.88        159.02        10.44 o
 -10   3   8          4.39          3.90         1.35 o
  -9   3   8         13.03          8.57         2.71 o
  -8   3   8        925.14        973.09        26.32 o
  -7   3   8         86.02         90.82         4.53 o
  -6   3   8         87.21         78.48         5.59 o
  -5   3   8       1692.85       1623.42        36.83 o
  -4   3   8       1019.51        945.53       107.31 o
  -3   3   8          0.45          0.83         1.24 o
  -2   3   8          0.31          0.38         0.89 o
  -1   3   8        724.67        590.45        23.85 o
   0   3   8        930.46        949.37        33.37 o
   1   3   8        734.23        729.84        21.52 o
   2   3   8         82.40         69.10         4.26 o
   3   3   8          0.04          0.55         1.61 o
   4   3   8        230.34        239.49        11.21 o
   5   3   8         87.78         76.98         8.98 o
   6   3   8         45.06         45.30         4.19 o
   7   3   8          5.60          5.64         1.32 o
 -11   4   8         42.85         46.36         3.77 o
 -10   4   8          0.35          0.17         1.21 o
  -9   4   8        798.93        808.73        23.13 o
  -8   4   8        119.62        118.32         7.68 o
  -7   4   8        623.11        633.09        69.97 o
  -6   4   8         43.50         30.50         3.59 o
  -5   4   8         59.55         60.78         7.45 o
  -4   4   8         13.65         15.49         3.53 o
  -3   4   8         27.94         27.44         4.30 o
  -2   4   8         40.04         48.16         7.30 o
  -1   4   8        272.99        283.97        16.17 o
   0   4   8        144.29        132.93        10.76 o
   1   4   8          5.56          9.02         3.06 o
   2   4   8         18.48         22.55         2.62 o
   3   4   8         86.44         94.57         6.75 o
   4   4   8        290.78        269.68        17.53 o
   5   4   8          3.42          3.45         2.33 o
   6   4   8         14.08         13.81         3.07 o
 -11   5   8         23.28         26.44         2.79 o
 -10   5   8        633.93        651.52        18.86 o
  -9   5   8        105.35        106.04         7.13 o
  -8   5   8         60.46         68.99         7.20 o
  -7   5   8        349.83        385.72        21.26 o
  -6   5   8        119.29        110.73         7.15 o
  -5   5   8       1255.03       1063.30        38.00 o
  -4   5   8        261.09        235.01        14.38 o
  -3   5   8         34.51         47.10         7.98 o
  -2   5   8        130.13        156.15        11.99 o
  -1   5   8         16.52         19.08         3.97 o
   0   5   8       1186.55       1060.71        39.33 o
   1   5   8        174.86        184.99        14.04 o
   2   5   8        143.31        143.78        12.59 o
   3   5   8        637.04        551.43        26.78 o
   4   5   8          3.42          1.43         1.59 o
   5   5   8         43.07         45.85         5.68 o
 -11   6   8         35.23         30.37         4.46 o
 -10   6   8         21.66         15.15         3.71 o
  -9   6   8        245.70        248.59        16.70 o
  -8   6   8         25.20         19.60         4.76 o
  -7   6   8       1763.93       1673.87        38.47 o
  -6   6   8         99.48         97.25         7.11 o
  -5   6   8         91.44         90.67         6.60 o
  -4   6   8         21.63         18.06         2.95 o
  -3   6   8        519.25        626.13        27.84 o
  -2   6   8        605.02        566.41        25.99 o
  -1   6   8          4.69          5.53         2.38 o
   0   6   8          9.23          6.70         2.80 o
   1   6   8         78.09         67.28         8.48 o
   2   6   8        168.95        153.41        12.85 o
   3   6   8         92.63         93.28         9.38 o
   4   6   8        170.04        193.17        11.97 o
 -11   7   8          3.32          3.17         1.71 o
 -10   7   8         27.85         36.29         5.49 o
  -9   7   8         68.30         63.51         7.91 o
  -8   7   8         41.26         47.94         4.91 o
  -7   7   8        189.78        194.96        10.28 o
  -6   7   8          4.00          6.52         1.38 o
  -5   7   8       1451.24       1456.65        99.87 o
  -4   7   8         80.56         56.92         7.92 o
  -3   7   8       1310.52       1276.13        35.57 o
  -2   7   8        462.61        470.06        24.13 o
  -1   7   8        277.61        268.89        17.58 o
   0   7   8         36.36         29.52         5.53 o
   1   7   8          1.54         -0.77         2.45 o
   2   7   8         10.47         11.66         3.22 o
   3   7   8          1.68          1.78         0.96 o
 -11   8   8          0.87          1.07         0.88 o
 -10   8   8          0.19          0.89         0.98 o
  -9   8   8        115.00        116.32         6.87 o
  -8   8   8          1.26          1.93         1.64 o
  -7   8   8         38.73         32.88         3.23 o
  -6   8   8        197.31        208.05        30.40 o
  -5   8   8        162.46        156.08        13.18 o
  -4   8   8         52.34         42.09         6.90 o
  -3   8   8          5.00          8.89         3.78 o
  -2   8   8        396.39        394.24        15.38 o
  -1   8   8        127.40        117.02        10.74 o
   0   8   8        120.23        121.71        10.78 o
   1   8   8          2.07          1.53         1.07 o
   2   8   8         25.70         32.76         2.34 o
 -10   9   8         21.82         28.14         3.27 o
  -9   9   8          0.18         -0.33         1.11 o
  -8   9   8         45.02         46.49         4.17 o
  -7   9   8          0.04          2.89         2.14 o
  -6   9   8         77.83         84.07         8.31 o
  -5   9   8         30.90         26.85         5.14 o
  -4   9   8          0.02         -1.27         2.28 o
  -3   9   8          0.04          3.61         2.45 o
  -2   9   8          6.11          6.62         2.59 o
  -1   9   8         97.16        110.70         9.20 o
   0   9   8        215.03        241.39         8.89 o
  -8  10   8          8.21          9.07         2.54 o
  -7  10   8          9.01          7.42         2.36 o
  -6  10   8         20.99         15.54         2.66 o
  -5  10   8          0.05          0.44         1.24 o
  -4  10   8          3.44          0.66         1.03 o
  -3  10   8         77.70         90.27         7.01 o
  -2  10   8         45.19         55.72         3.07 o
   2 -12   9          3.73          1.71         0.88 o
   3 -12   9         31.87         37.36         4.39 o
   4 -12   9         34.47         38.65         4.37 o
   5 -12   9        115.31        133.44         8.44 o
   6 -12   9         31.47         33.96         4.43 o
   7 -12   9         57.11         77.98         6.50 o
   8 -12   9          0.65          0.99         1.00 o
   0 -11   9          1.56          1.37         1.22 o
   1 -11   9          0.00          1.01         1.44 o
   2 -11   9          9.43          8.77         2.80 o
   3 -11   9         23.92         23.31         4.38 o
   4 -11   9         27.62         26.22         3.14 o
   5 -11   9         91.85         87.68         8.67 o
   6 -11   9         29.81         41.01         6.01 o
   7 -11   9         30.70         33.26         5.21 o
   8 -11   9          3.74          1.78         1.43 o
   9 -11   9          1.84          2.11         1.19 o
  -2 -10   9          4.45          5.10         1.95 o
  -1 -10   9         25.24         30.83         3.18 o
   0 -10   9        222.41        225.87         9.76 o
   1 -10   9        264.36        276.81        17.14 o
   2 -10   9        143.83        141.55        12.10 o
   3 -10   9          0.61          3.50         2.13 o
   4 -10   9         45.66         42.88         4.44 o
   5 -10   9         28.55         24.90         5.30 o
   6 -10   9         56.63         49.49         7.20 o
   7 -10   9         64.60         39.46         6.20 o
   8 -10   9          3.88          1.22         1.36 o
   9 -10   9         12.60         18.94         3.51 o
  -3  -9   9         14.77         16.00         3.21 o
  -2  -9   9         88.68         85.25         6.66 o
  -1  -9   9          2.43          4.03         1.64 o
   0  -9   9          5.33          7.53         1.96 o
   1  -9   9         13.13         10.13         2.83 o
   2  -9   9         52.25         42.24         6.59 o
   3  -9   9        175.96        191.48        10.19 o
   4  -9   9         49.47         46.71         4.88 o
   5  -9   9         60.94         53.23         7.68 o
   6  -9   9         49.68         52.07         7.68 o
   7  -9   9         26.94         25.01         5.01 o
   8  -9   9        113.55        124.10        10.82 o
   9  -9   9         54.75         56.24         4.48 o
  10  -9   9          1.09          1.64         1.14 o
  -4  -8   9         62.31         75.56         7.27 o
  -3  -8   9          1.34          3.20         1.78 o
  -2  -8   9          0.00          0.75         1.07 o
  -1  -8   9        356.70        360.52        14.35 o
   0  -8   9         16.06         16.34         2.91 o
   1  -8   9         44.37         50.79         7.40 o
   2  -8   9       1027.66       1036.95        39.51 o
   3  -8   9        195.71        192.85        10.10 o
   4  -8   9        333.43        348.32        13.96 o
   5  -8   9          1.85          2.52         2.43 o
   6  -8   9        114.10        115.56        11.38 o
   7  -8   9         16.80         20.32         4.65 o
   8  -8   9         92.37         95.31         5.40 o
   9  -8   9          2.56          3.77         2.48 o
  10  -8   9         58.87         71.06         6.93 o
  11  -8   9        110.71        116.30         7.30 o
  -5  -7   9          0.85          2.56         1.36 o
  -4  -7   9        216.54        199.96         9.52 o
  -3  -7   9         48.62         41.78         4.39 o
  -2  -7   9        315.09        304.09        10.52 o
  -1  -7   9        545.83        518.03        17.63 o
   0  -7   9        344.26        340.84        13.39 o
   1  -7   9        143.87        148.53        10.92 o
   2  -7   9        163.60        144.34         8.24 o
   3  -7   9        426.16        445.57        29.32 o
   4  -7   9         26.88         24.71         4.80 o
   5  -7   9          3.86          3.17         3.55 o
   6  -7   9        524.80        575.99        27.60 o
   7  -7   9         21.57         20.30         3.42 o
   8  -7   9         97.40        105.51         7.24 o
   9  -7   9          0.01          1.18         1.60 o
  10  -7   9        130.12        152.08        11.12 o
  11  -7   9         36.22         41.06         4.45 o
  -6  -6   9          4.60          9.31         3.08 o
  -5  -6   9         63.07         67.46         5.37 o
  -4  -6   9        807.23        740.57        21.99 o
  -3  -6   9          5.30          4.67         1.74 o
  -2  -6   9        130.71        142.78         8.33 o
  -1  -6   9         51.91         47.14         6.48 o
   0  -6   9        327.56        333.72        22.91 o
   1  -6   9        209.86        183.61         8.82 o
   2  -6   9         88.99         71.57         5.31 o
   3  -6   9          1.30         -0.02         1.71 o
   4  -6   9        111.83        111.35        10.20 o
   5  -6   9         24.16         26.44         4.98 o
   6  -6   9        948.24        915.45        20.30 o
   7  -6   9        507.20        468.60        14.66 o
   8  -6   9          1.82          4.77         2.25 o
   9  -6   9         12.23         10.46         3.07 o
  10  -6   9        346.24        373.15        18.76 o
  11  -6   9          0.10         -0.12         0.91 o
  -7  -5   9          5.48          9.48         6.93 o
  -6  -5   9        276.10        277.46         9.24 o
  -5  -5   9          0.44         -0.25         0.85 o
  -4  -5   9         45.17         40.57         4.48 o
  -3  -5   9          0.13          2.60         1.88 o
  -2  -5   9        132.74        118.77        10.30 o
  -1  -5   9         59.72         60.36         7.24 o
   0  -5   9         90.75         95.96         6.13 o
   1  -5   9        204.67        233.17         9.74 o
   2  -5   9         15.79         14.14         2.17 o
   3  -5   9        390.67        413.04        20.48 o
   4  -5   9        665.19        712.47        77.61 o
   5  -5   9       2025.50       1877.82       119.80 o
   6  -5   9         30.18         27.59         5.27 o
   7  -5   9        152.46        140.51        12.34 o
   8  -5   9        383.92        455.42        24.01 o
   9  -5   9          6.13          3.57         2.49 o
  10  -5   9        115.54        104.96         9.25 o
  11  -5   9          5.79          7.49         1.87 o
  -8  -4   9         70.79         74.87         6.63 o
  -7  -4   9        163.64        145.39         7.96 o
  -6  -4   9         35.17         33.35         4.57 o
  -5  -4   9         22.13         24.79         2.84 o
  -4  -4   9         45.40         34.08         3.94 o
  -3  -4   9        188.44        218.91        14.52 o
  -2  -4   9        257.53        271.87        15.77 o
  -1  -4   9        735.21        732.19        40.62 o
   0  -4   9        103.42         90.81         7.75 o
   1  -4   9        646.62        722.61        19.03 o
   2  -4   9        186.06        184.44         6.11 o
   3  -4   9       2910.51       3402.82       237.07 o
   4  -4   9        566.79        596.75        24.37 o
   5  -4   9        808.72        653.27        26.81 o
   6  -4   9        167.73        133.34        11.16 o
   7  -4   9          5.30          8.88         2.18 o
   8  -4   9        161.03        186.83        10.01 o
   9  -4   9          0.93         -1.61         2.18 o
  10  -4   9          0.81          2.82         1.85 o
  -9  -3   9         38.11         45.97         4.86 o
  -8  -3   9        380.72        395.27        13.62 o
  -7  -3   9        147.23        130.87         7.97 o
  -6  -3   9         53.51         48.27         3.92 o
  -5  -3   9         10.85         11.03         2.90 o
  -4  -3   9         42.22         59.79         7.20 o
  -3  -3   9        418.50        466.49        14.85 o
  -2  -3   9         38.62         43.55         3.85 o
  -1  -3   9       2186.32       2371.87        46.41 o
   0  -3   9         41.02         49.48         5.83 o
   1  -3   9        275.44        333.76        13.39 o
   2  -3   9        276.43        285.08        13.78 o
   3  -3   9        706.38        773.41        28.91 o
   4  -3   9          1.19         -0.41         1.36 o
   5  -3   9         12.81         10.77         3.00 o
   6  -3   9        182.18        189.93         9.76 o
   7  -3   9          1.50          6.49         1.71 o
   8  -3   9         81.13         79.59         6.41 o
   9  -3   9         96.67         94.17         9.49 o
  10  -3   9         35.72         36.15         4.73 o
  -9  -2   9         18.06         25.77         4.40 o
  -8  -2   9         75.54         74.53         4.66 o
  -7  -2   9          9.52          4.25         1.81 o
  -6  -2   9          0.52          1.58         1.01 o
  -5  -2   9         81.73         87.98         8.98 o
  -4  -2   9        245.87        267.99        10.79 o
  -3  -2   9        581.24        669.63        18.14 o
  -2  -2   9        450.11        586.21        29.86 o
  -1  -2   9        474.56        492.88        20.37 o
   0  -2   9         99.89         94.94         7.54 o
   1  -2   9        649.04        897.92        29.39 o
   2  -2   9        399.20        468.34        14.55 o
   3  -2   9         69.89        121.99         9.57 o
   4  -2   9        111.04        105.19         9.39 o
   5  -2   9        300.74        310.56        17.89 o
   6  -2   9         10.84          9.49         2.12 o
   7  -2   9        249.96        225.68        13.96 o
   8  -2   9         27.72         23.14         3.41 o
   9  -2   9         87.07        102.37         9.13 o
  10  -2   9         23.10         24.98         3.29 o
 -10  -1   9          8.08          8.50         1.47 o
  -9  -1   9          3.73          5.63         2.06 o
  -8  -1   9         12.69         11.85         2.05 o
  -7  -1   9          3.06         -0.06         2.66 o
  -6  -1   9        586.08        599.98        15.22 o
  -5  -1   9        142.02        145.24        10.91 o
  -4  -1   9         69.32         87.38         5.49 o
  -3  -1   9        154.23        209.61         8.38 o
  -2  -1   9        280.60        297.78        11.77 o
  -1  -1   9        343.42        361.53        16.24 o
   0  -1   9        706.89        813.18        76.91 o
   1  -1   9        106.05        100.15         5.26 o
   2  -1   9         69.29         81.09         6.24 o
   3  -1   9       1894.82       1549.54        47.79 o
   4  -1   9        485.74        442.03        22.26 o
   5  -1   9        218.14        233.24        15.47 o
   6  -1   9          2.59          1.05         1.39 o
   7  -1   9         79.27         82.45         6.68 o
   8  -1   9          0.17          2.78         2.65 o
   9  -1   9         39.83         45.34         3.77 o
 -10   0   9         11.61         14.43         3.19 o
  -9   0   9          6.48          3.76         1.49 o
  -8   0   9          8.81         12.21         4.11 o
  -7   0   9       1320.23       1354.93        83.56 o
  -6   0   9       1243.57       1143.56        39.77 o
  -5   0   9         28.39         23.64         4.05 o
  -4   0   9        725.17        805.36        26.19 o
  -3   0   9        390.59        402.61        44.13 o
  -2   0   9        225.79        259.09        13.45 o
  -1   0   9          1.65          2.30         0.89 o
   0   0   9        140.64        167.42        23.49 o
   1   0   9          0.24          4.50         6.28 o
   2   0   9        367.25        345.31        17.20 o
   3   0   9        412.70        363.21        18.24 o
   4   0   9          0.02         -0.02         1.26 o
   5   0   9        482.40        457.06        11.46 o
   6   0   9          1.06          0.67         1.05 o
   7   0   9         49.93         45.45         6.69 o
   8   0   9         92.18        104.83         6.49 o
   9   0   9         50.46         54.36         3.46 o
 -11   1   9         57.31         66.18         5.48 o
 -10   1   9          3.09          1.87         1.04 o
  -9   1   9        287.72        264.31        11.51 o
  -8   1   9        683.87        611.31        28.16 o
  -7   1   9        744.87        708.56        30.36 o
  -6   1   9        503.99        442.87        20.72 o
  -5   1   9        357.26        384.76        10.58 o
  -4   1   9         11.79          8.33         1.36 o
  -3   1   9        929.35        927.46        32.20 o
  -2   1   9       1575.70       1838.16       183.11 o
  -1   1   9         47.23         45.14         6.40 o
   0   1   9          6.05          8.27         1.61 o
   1   1   9        336.48        366.43        74.09 o
   2   1   9        842.88        988.10        99.75 o
   3   1   9        105.04         81.32         4.69 o
   4   1   9         34.02         36.34         4.04 o
   5   1   9        181.01        175.53         9.55 o
   6   1   9         86.63         78.64         6.38 o
   7   1   9          0.30         -0.06         0.99 o
   8   1   9        313.16        324.16        10.65 o
 -11   2   9          0.10         -0.67         0.99 o
 -10   2   9          2.40          1.20         1.74 o
  -9   2   9        101.61        112.06        10.60 o
  -8   2   9         23.43         24.86         5.20 o
  -7   2   9          9.59          8.93         2.41 o
  -6   2   9        342.38        298.65        11.65 o
  -5   2   9        240.18        235.48         9.22 o
  -4   2   9         16.18          8.90         1.90 o
  -3   2   9        542.41        572.61        16.85 o
  -2   2   9        285.27        284.27        14.40 o
  -1   2   9       1316.97       1403.25       190.96 o
   0   2   9       1202.85       1174.81        72.65 o
   1   2   9        568.12        692.34        27.61 o
   2   2   9          3.69          4.96         1.19 o
   3   2   9        151.61        147.66         8.11 o
   4   2   9          6.25          5.94         1.48 o
   5   2   9        316.65        334.39        19.97 o
   6   2   9          3.00          7.26         3.13 o
   7   2   9          0.00         -1.32         1.62 o
 -11   3   9         28.94         35.54         4.53 o
 -10   3   9          4.48          5.08         1.48 o
  -9   3   9         11.61          8.21         3.11 o
  -8   3   9         54.46         49.89         5.06 o
  -7   3   9        112.48        114.83         7.60 o
  -6   3   9        197.87        158.48         8.72 o
  -5   3   9        376.49        343.32        12.93 o
  -4   3   9         64.23         75.90         5.37 o
  -3   3   9        537.19        657.57        39.83 o
  -2   3   9         15.08         22.27         3.85 o
  -1   3   9        451.90        558.28        23.59 o
   0   3   9        407.40        418.94        50.48 o
   1   3   9         93.85        105.86         9.83 o
   2   3   9        203.65        177.38        15.72 o
   3   3   9          6.96          6.27         1.66 o
   4   3   9         70.05         78.17         9.18 o
   5   3   9         57.03         40.14         6.32 o
   6   3   9         17.97         18.64         4.17 o
   7   3   9        180.08        200.72        10.66 o
 -11   4   9         10.59          8.59         1.58 o
 -10   4   9         56.23         55.84         4.75 o
  -9   4   9          1.15          0.17         1.17 o
  -8   4   9        123.71        125.92         8.99 o
  -7   4   9         22.23         11.88         3.84 o
  -6   4   9          2.24          0.49         1.03 o
  -5   4   9         35.59         34.34         4.62 o
  -4   4   9        219.65        210.71        13.78 o
  -3   4   9          4.64          5.78         1.66 o
  -2   4   9          1.05          2.33         1.25 o
  -1   4   9        158.24        151.66        11.83 o
   0   4   9        194.72        176.45        13.10 o
   1   4   9        671.12        705.51        30.43 o
   2   4   9         49.18         42.21         6.64 o
   3   4   9         34.36         21.31         4.89 o
   4   4   9         75.87         61.73         8.05 o
   5   4   9         19.46         16.58         3.99 o
   6   4   9          3.46          5.13         1.67 o
 -11   5   9          0.68          1.03         0.73 o
 -10   5   9          0.48         -0.31         0.99 o
  -9   5   9        158.28        172.88         9.07 o
  -8   5   9        908.66        889.26        26.18 o
  -7   5   9        612.35        703.30        30.87 o
  -6   5   9        335.40        294.64        18.03 o
  -5   5   9        450.05        376.16        47.71 o
  -4   5   9        730.90        779.80        22.17 o
  -3   5   9         24.96         28.33         4.98 o
  -2   5   9         54.17         48.78         6.89 o
  -1   5   9        804.85        689.91        29.56 o
   0   5   9          6.44         10.88         3.56 o
   1   5   9        447.33        426.47        22.77 o
   2   5   9         41.35         40.55         6.59 o
   3   5   9          0.01          2.03         1.98 o
   4   5   9         81.20         98.22         9.40 o
   5   5   9         16.30         16.35         3.25 o
 -11   6   9         19.16         16.30         3.06 o
 -10   6   9         94.54         95.81         8.80 o
  -9   6   9         46.18         43.41         6.64 o
  -8   6   9         41.22         35.42         4.34 o
  -7   6   9          0.37          1.90         1.93 o
  -6   6   9          6.99          8.01         2.07 o
  -5   6   9        273.06        229.52        11.11 o
  -4   6   9        475.59        475.79        16.73 o
  -3   6   9          1.56          2.49         1.45 o
  -2   6   9        515.65        452.95        22.97 o
  -1   6   9          3.13          6.01         2.53 o
   0   6   9          5.71          2.12         1.72 o
   1   6   9         15.69         19.79         4.59 o
   2   6   9        138.12        130.09        11.59 o
   3   6   9          3.15          3.60         1.40 o
   4   6   9         47.39         40.90         4.90 o
 -11   7   9         29.93         26.75         3.59 o
 -10   7   9          2.11          1.25         1.94 o
  -9   7   9         46.54         46.95         6.81 o
  -8   7   9          0.59         -1.42         2.48 o
  -7   7   9         21.28         20.60         2.60 o
  -6   7   9        447.29        433.88        13.07 o
  -5   7   9        145.45        126.12        10.63 o
  -4   7   9         11.05         10.26         3.39 o
  -3   7   9          5.08          5.41         1.99 o
  -2   7   9          7.43          7.59         2.39 o
  -1   7   9        543.34        554.17        26.42 o
   0   7   9        139.51        138.14        11.97 o
   1   7   9         38.30         32.16         5.40 o
   2   7   9          1.16          1.67         1.85 o
   3   7   9         13.78         11.91         1.65 o
 -10   8   9          9.81         12.17         2.71 o
  -9   8   9          0.01         -1.56         2.33 o
  -8   8   9          0.10          1.31         1.10 o
  -7   8   9          2.91          2.61         1.07 o
  -6   8   9          0.65          1.16         0.90 o
  -5   8   9        110.27         99.05        10.29 o
  -4   8   9         14.72         13.81         4.08 o
  -3   8   9        177.45        187.47        14.41 o
  -2   8   9        599.09        703.27        30.56 o
  -1   8   9          2.20          4.02         1.68 o
   0   8   9        118.57        121.04         7.14 o
   1   8   9         16.24         16.22         1.89 o
  -9   9   9         17.27         29.02         4.93 o
  -8   9   9          1.23         -0.17         1.14 o
  -7   9   9         13.01         20.75         4.09 o
  -6   9   9          0.72         -1.38         1.38 o
  -5   9   9          0.80          2.99         2.03 o
  -4   9   9          9.58         10.60         3.28 o
  -3   9   9         19.18         25.11         4.84 o
  -2   9   9         42.04         45.66         6.11 o
  -1   9   9         36.35         31.74         4.55 o
   0   9   9         11.22          9.80         1.51 o
  -8  10   9          1.95          1.75         0.93 o
  -7  10   9         27.37         20.07         3.25 o
  -6  10   9          7.09         10.21         1.66 o
  -5  10   9         25.89         28.70         2.97 o
  -4  10   9          2.51          1.33         0.83 o
  -3  10   9         53.78         63.61         4.15 o
   3 -12  10         16.57         21.92         3.13 o
   4 -12  10          1.29          1.90         1.03 o
   6 -12  10        368.96        437.63        17.23 o
   7 -12  10          2.66          3.04         1.43 o
   0 -11  10         27.10         34.66         4.21 o
   1 -11  10        114.31        123.78         9.31 o
   2 -11  10         53.28         61.11         6.81 o
   3 -11  10          0.01         -2.38         2.38 o
   4 -11  10        225.41        244.05        14.05 o
   5 -11  10         92.48        102.68         9.14 o
   6 -11  10          5.79          5.56         2.47 o
   7 -11  10         52.50         62.67         6.86 o
   8 -11  10          4.52          0.97         1.38 o
  -1 -10  10          0.25          2.27         1.26 o
   0 -10  10          7.01          7.60         1.68 o
   1 -10  10        533.73        558.02        25.63 o
   2 -10  10          0.49          0.42         1.91 o
   3 -10  10        180.64        188.72        13.84 o
   4 -10  10        301.33        311.34        12.76 o
   5 -10  10         39.74         32.18         5.77 o
   6 -10  10         54.70         62.84         7.95 o
   7 -10  10          6.04          7.98         3.19 o
   8 -10  10          0.00          1.41         1.43 o
   9 -10  10         64.92         76.30         6.64 o
  -3  -9  10         25.59         28.64         4.17 o
  -2  -9  10          8.35          6.56         1.70 o
  -1  -9  10         66.10         70.39         5.56 o
   0  -9  10         17.84         20.97         3.13 o
   1  -9  10         46.64         32.39         5.90 o
   2  -9  10         25.48         30.04         6.02 o
   3  -9  10        380.79        414.48        18.69 o
   4  -9  10         24.10         24.78         3.66 o
   5  -9  10        488.02        455.39        24.13 o
   6  -9  10        262.50        239.20        16.63 o
   7  -9  10        253.33        274.81        17.54 o
   8  -9  10          2.23          3.84         2.42 o
   9  -9  10          0.33         -0.20         0.80 o
  10  -9  10          0.95          2.50         1.27 o
  -4  -8  10         20.61         21.53         4.00 o
  -3  -8  10         56.70         51.49         4.36 o
  -2  -8  10        157.52        154.55         6.86 o
  -1  -8  10         64.50         63.75         4.48 o
   0  -8  10        478.23        482.88        26.32 o
   1  -8  10         91.78         87.60         9.82 o
   2  -8  10        144.36        125.97        11.75 o
   3  -8  10        928.23        911.87        40.34 o
   4  -8  10         21.80         19.00         3.10 o
   5  -8  10        573.26        621.14        29.34 o
   6  -8  10         61.10         52.78         7.66 o
   7  -8  10         47.81         45.09         7.05 o
   8  -8  10         23.11         23.73         3.31 o
   9  -8  10         31.74         43.39         5.67 o
  10  -8  10         11.89         21.28         3.58 o
  -5  -7  10         44.62         40.39         4.95 o
  -4  -7  10         86.23         84.95         5.90 o
  -3  -7  10         14.55         13.81         2.55 o
  -2  -7  10         22.25         22.68         2.68 o
  -1  -7  10        147.15        141.50         8.57 o
   0  -7  10         63.19         59.76         5.26 o
   1  -7  10        687.01        626.18        20.11 o
   2  -7  10        513.57        452.71        26.61 o
   3  -7  10         25.45         27.99         5.05 o
   4  -7  10         43.26         35.58         4.11 o
   5  -7  10        340.74        363.04        20.87 o
   6  -7  10          7.62          8.91         3.24 o
   7  -7  10        110.10         93.39         6.93 o
   8  -7  10          7.99          6.96         2.01 o
   9  -7  10          0.72         -1.87         1.87 o
  10  -7  10        269.28        298.11        15.34 o
  -6  -6  10          1.82          5.40         2.54 o
  -5  -6  10        188.96        211.22         9.83 o
  -4  -6  10        110.45         90.55         6.67 o
  -3  -6  10         68.68         62.41         5.58 o
  -2  -6  10          5.38          5.31         1.73 o
  -1  -6  10         41.32         44.76         3.66 o
   0  -6  10        970.93        934.98        24.66 o
   1  -6  10        118.60        104.74         6.64 o
   2  -6  10        101.65         92.63         6.22 o
   3  -6  10        719.50        602.73        27.05 o
   4  -6  10        263.69        286.76        17.58 o
   5  -6  10         60.37         68.48         5.84 o
   6  -6  10         49.23         50.24         4.97 o
   7  -6  10        285.68        283.02        12.67 o
   8  -6  10        137.17        143.52        12.34 o
   9  -6  10          0.05         -0.87         2.06 o
  10  -6  10         97.11         95.32         8.34 o
  -7  -5  10          1.15          3.38         5.35 o
  -6  -5  10         23.60         15.21         2.62 o
  -5  -5  10          5.19          3.74         1.18 o
  -4  -5  10        396.44        379.06        14.73 o
  -3  -5  10         82.81         91.93         6.68 o
  -2  -5  10          2.42          0.68         1.23 o
  -1  -5  10          4.68          3.91         2.29 o
   0  -5  10        469.78        470.07        15.61 o
   1  -5  10        214.12        224.02        11.19 o
   2  -5  10          1.27          2.66         0.83 o
   3  -5  10         57.71         58.44         4.88 o
   4  -5  10         89.91        104.62         6.59 o
   5  -5  10         63.58         64.88         5.37 o
   6  -5  10         30.72         32.71         4.20 o
   7  -5  10        230.81        213.61        15.58 o
   8  -5  10        167.58        174.17        13.94 o
   9  -5  10          0.49          0.44         1.54 o
  10  -5  10         15.36         14.14         3.24 o
  -8  -4  10         64.52         64.38         5.78 o
  -7  -4  10         13.18         12.30         2.33 o
  -6  -4  10        103.04         94.57         6.63 o
  -5  -4  10          0.95          3.00         1.28 o
  -4  -4  10          0.66          2.12         1.15 o
  -3  -4  10        193.19        179.13        13.23 o
  -2  -4  10        237.66        263.26        15.88 o
  -1  -4  10        559.82        560.13        24.04 o
   0  -4  10        689.45        734.55        24.82 o
   1  -4  10        218.65        245.31        13.79 o
   2  -4  10         52.13         63.27         6.66 o
   3  -4  10          0.33          0.21         0.87 o
   4  -4  10         57.71         55.33         6.48 o
   5  -4  10          6.91          7.75         2.73 o
   6  -4  10          0.37         -0.69         1.61 o
   7  -4  10        166.14        185.67        14.57 o
   8  -4  10         70.98         85.31         9.59 o
   9  -4  10         56.97         51.22         7.06 o
  10  -4  10         41.00         44.09         5.31 o
  -9  -3  10          2.44          2.71         1.17 o
  -8  -3  10         29.62         27.70         7.49 o
  -7  -3  10         51.01         42.96         4.45 o
  -6  -3  10          5.47          3.60         1.44 o
  -5  -3  10        178.54        169.62        10.30 o
  -4  -3  10        332.69        319.98        17.95 o
  -3  -3  10        196.40        199.29         9.25 o
  -2  -3  10        630.04        697.61        28.28 o
  -1  -3  10         34.10         33.64         3.42 o
   0  -3  10        767.53        740.45        27.97 o
   1  -3  10        283.88        304.92        10.49 o
   2  -3  10       1135.07       1334.21        99.40 o
   3  -3  10          0.55          0.42         1.06 o
   4  -3  10          0.81          3.31         2.16 o
   5  -3  10        325.23        316.68        18.20 o
   6  -3  10         20.77         17.03         2.91 o
   7  -3  10         46.91         38.70         6.50 o
   8  -3  10         23.00         23.08         4.65 o
   9  -3  10          0.19         -0.79         1.74 o
  10  -3  10        141.05        154.57         6.51 o
  -9  -2  10         42.93         48.36         5.53 o
  -8  -2  10         27.09         22.80         3.10 o
  -7  -2  10        178.16        175.79         7.63 o
  -6  -2  10          7.47          6.90         1.89 o
  -5  -2  10         31.64         31.54         3.68 o
  -4  -2  10        198.53        232.33        10.29 o
  -3  -2  10        685.60        730.22        51.47 o
  -2  -2  10       1000.70       1014.57        73.45 o
  -1  -2  10          0.01         22.43         3.88 o
   0  -2  10       1078.24       1287.89        40.55 o
   1  -2  10         68.94         97.47         7.82 o
   2  -2  10          3.24          4.19         3.71 o
   3  -2  10         63.87         74.79         7.69 o
   4  -2  10         39.57         49.79         6.69 o
   5  -2  10        108.61        100.86         9.89 o
   6  -2  10        493.63        487.04        24.18 o
   7  -2  10         52.88         60.80         8.21 o
   8  -2  10          0.06          0.86         1.52 o
   9  -2  10         54.20         56.06         6.46 o
 -10  -1  10         39.95         48.76         4.57 o
  -9  -1  10         15.32         12.29         2.11 o
  -8  -1  10         54.50         52.59         3.99 o
  -7  -1  10        112.45        100.69         6.92 o
  -6  -1  10         19.47         20.59         3.14 o
  -5  -1  10        138.38        143.22        11.04 o
  -4  -1  10         11.56         21.30         4.62 o
  -3  -1  10        199.59        204.47        22.22 o
  -2  -1  10        615.10        605.05        24.57 o
  -1  -1  10        117.14         97.62         8.25 o
   0  -1  10        317.49        332.87        30.65 o
   1  -1  10         15.11          9.75         3.52 o
   2  -1  10        100.20         94.42         8.07 o
   3  -1  10       1106.43       1169.68        39.61 o
   4  -1  10         39.03         58.61         7.62 o
   5  -1  10       2459.18       2386.09       139.39 o
   6  -1  10        101.18         86.55         6.64 o
   7  -1  10        336.58        354.82        20.67 o
   8  -1  10         31.63         35.91         5.46 o
   9  -1  10         10.14         12.60         1.83 o
 -10   0  10          1.32          1.03         0.83 o
  -9   0  10          2.58          1.32         2.75 o
  -8   0  10         97.68         91.64         6.88 o
  -7   0  10         81.54         84.49         6.28 o
  -6   0  10        287.51        303.56        16.98 o
  -5   0  10          5.70          5.29         3.29 o
  -4   0  10       1314.86       1347.88        79.76 o
  -3   0  10         29.59         36.96         5.15 o
  -2   0  10        601.37        525.77        21.95 o
  -1   0  10        235.24        265.84        23.04 o
   0   0  10        119.86        128.59         6.40 o
   1   0  10         62.45         59.25         4.29 o
   2   0  10         74.04         68.89         7.23 o
   3   0  10        135.93        133.94        10.78 o
   4   0  10        146.98        136.17         9.31 o
   5   0  10        399.44        401.04        15.11 o
   6   0  10          0.77         -1.44         1.82 o
   7   0  10        244.08        231.61        23.99 o
   8   0  10          4.64          6.54         1.60 o
 -10   1  10          3.07          2.36         1.56 o
  -9   1  10          3.52          2.29         1.18 o
  -8   1  10         15.33         15.02         4.22 o
  -7   1  10          3.21          3.17         1.33 o
  -6   1  10       1015.16        922.95        33.22 o
  -5   1  10         41.04         40.15         5.82 o
  -4   1  10         62.92         55.91         6.55 o
  -3   1  10        257.22        261.16        14.78 o
  -2   1  10          1.08          0.42         0.82 o
  -1   1  10         24.96         41.66         3.65 o
   0   1  10         29.60         17.83         2.40 o
   1   1  10        269.25        267.06        14.27 o
   2   1  10         25.21         34.33         5.44 o
   3   1  10          7.19          7.59         1.77 o
   4   1  10        428.60        451.31        15.95 o
   5   1  10        159.17        134.37        12.22 o
   6   1  10         37.56         32.58         5.07 o
   7   1  10        221.13        228.24        14.54 o
   8   1  10          0.84          0.44         1.51 o
 -11   2  10         42.75         69.21         5.75 o
 -10   2  10        124.31        134.73         6.91 o
  -9   2  10         39.18         39.81         6.27 o
  -8   2  10         37.97         43.67         6.73 o
  -7   2  10        911.18        830.35        43.39 o
  -6   2  10          0.39          0.32         1.06 o
  -5   2  10         24.32         23.41         3.36 o
  -4   2  10         50.59         60.74         5.03 o
  -3   2  10        391.34        483.18        55.96 o
  -2   2  10       1310.72       1726.38       204.23 o
  -1   2  10         60.06         67.81         4.88 o
   0   2  10         33.59         20.22         3.07 o
   1   2  10          8.71         11.64         3.26 o
   2   2  10         18.79         14.25         2.69 o
   3   2  10        211.59        211.51         7.22 o
   4   2  10         60.11         57.10         5.13 o
   5   2  10        853.79        774.41        32.94 o
   6   2  10          0.57          5.13         2.32 o
   7   2  10          6.76          4.08         2.05 o
 -11   3  10        113.84        122.61         8.14 o
 -10   3  10         99.12        115.66         6.56 o
  -9   3  10        246.53        280.02        17.16 o
  -8   3  10        627.69        657.91        76.70 o
  -7   3  10        578.85        578.88        58.69 o
  -6   3  10        740.83        714.57        14.95 o
  -5   3  10        116.17        113.46         7.27 o
  -4   3  10         34.56         31.43         2.89 o
  -3   3  10         60.32         54.80         4.54 o
  -2   3  10         73.95         82.99        11.97 o
  -1   3  10        106.95         85.90         5.75 o
   0   3  10         48.01         53.13         4.60 o
   1   3  10        843.44        734.84        31.04 o
   2   3  10         71.00         59.18         8.61 o
   3   3  10         48.19         40.17         6.48 o
   4   3  10         53.01         42.44         6.75 o
   5   3  10          8.89         11.14         3.84 o
   6   3  10         73.47         74.99         7.61 o
 -11   4  10        138.26        129.39         5.59 o
 -10   4  10         15.17         12.20         2.11 o
  -9   4  10         66.49         64.73         5.38 o
  -8   4  10        456.80        493.73        43.31 o
  -7   4  10          6.45          4.57         2.64 o
  -6   4  10          1.80          1.60         1.56 o
  -5   4  10        151.96        113.87         7.46 o
  -4   4  10        382.24        361.66        13.87 o
  -3   4  10         13.41         12.29         2.65 o
  -2   4  10          3.57          9.26         3.29 o
  -1   4  10         63.35         56.12         4.78 o
   0   4  10         11.81         12.78         3.41 o
   1   4  10         69.45         62.65         5.56 o
   2   4  10         56.31         61.64         8.17 o
   3   4  10         38.18         31.76         5.91 o
   4   4  10         48.46         49.67         6.99 o
   5   4  10         23.33         21.03         4.10 o
   6   4  10         33.04         42.17         4.39 o
 -11   5  10         88.78         93.64         6.82 o
 -10   5  10         40.96         46.76         3.94 o
  -9   5  10         64.71         58.35         7.86 o
  -8   5  10        350.02        335.41        19.16 o
  -7   5  10         20.75         29.74         5.80 o
  -6   5  10        283.24        272.40        17.48 o
  -5   5  10         13.78         10.59         3.59 o
  -4   5  10         63.88         66.02         4.55 o
  -3   5  10        429.56        411.28        15.16 o
  -2   5  10       1096.63       1164.61        41.34 o
  -1   5  10         11.15         18.61         2.96 o
   0   5  10          0.01          1.78         1.87 o
   1   5  10        196.23        213.33        15.46 o
   2   5  10        133.97        132.39        11.89 o
   3   5  10        220.69        218.41        15.01 o
   4   5  10          6.29          7.30         2.79 o
   5   5  10          1.06          3.45         1.32 o
 -11   6  10          0.83          0.54         0.86 o
 -10   6  10         46.06         50.79         6.09 o
  -9   6  10        147.45        166.85        12.74 o
  -8   6  10        168.24        175.93         9.75 o
  -7   6  10         12.48         12.43         3.69 o
  -6   6  10         66.43         55.26         7.60 o
  -5   6  10        299.24        286.64        12.69 o
  -4   6  10        161.08        176.69         9.71 o
  -3   6  10        580.54        721.61        30.24 o
  -2   6  10         62.31         66.66         8.06 o
  -1   6  10         16.22         15.47         4.20 o
   0   6  10        404.96        375.12        20.99 o
   1   6  10          2.45          0.79         1.52 o
   2   6  10        124.00        125.18        10.83 o
   3   6  10          8.47          4.77         1.72 o
   4   6  10         34.48         30.21         3.75 o
 -10   7  10         39.72         53.05         5.98 o
  -9   7  10          7.83          7.67         2.87 o
  -8   7  10        239.40        244.36        15.80 o
  -7   7  10        190.69        199.01         8.18 o
  -6   7  10         24.67         23.53         2.82 o
  -5   7  10         53.79         48.27         4.90 o
  -4   7  10        183.00        175.23        10.40 o
  -3   7  10        180.60        175.50        14.11 o
  -2   7  10         21.06         25.48         4.92 o
  -1   7  10          2.62          1.14         1.64 o
   0   7  10          1.27         -0.73         1.89 o
   1   7  10         34.35         31.03         5.23 o
   2   7  10         31.41         41.08         3.53 o
 -10   8  10          1.91          1.04         0.88 o
  -9   8  10         53.49         49.15         5.77 o
  -8   8  10         28.89         30.70         3.37 o
  -7   8  10         23.70         20.59         2.39 o
  -6   8  10          0.01          1.18         1.68 o
  -5   8  10          0.28         -0.05         1.36 o
  -4   8  10         53.97         71.16         8.36 o
  -3   8  10         68.36         71.91         8.36 o
  -2   8  10         14.72         15.76         3.94 o
  -1   8  10        103.87        101.56         9.41 o
   0   8  10          0.20         -0.14         1.35 o
   1   8  10         32.68         36.09         5.23 o
  -8   9  10        119.15        130.07         8.39 o
  -7   9  10         25.25         28.69         4.25 o
  -6   9  10          8.51          6.24         2.32 o
  -5   9  10          0.83         -0.92         1.68 o
  -4   9  10         19.76         26.47         4.56 o
  -3   9  10         59.35         64.02         6.90 o
  -2   9  10          6.73          5.64         1.98 o
  -1   9  10          3.25          8.08         1.47 o
  -6  10  10          8.47         11.80         2.30 o
  -5  10  10          4.96          2.16         2.25 o
  -4  10  10          8.87         12.32         1.74 o
   0 -11  11        173.20        202.76        10.17 o
   1 -11  11          6.65          9.46         2.69 o
   2 -11  11          4.70          4.52         1.93 o
   3 -11  11         21.96         18.39         3.48 o
   4 -11  11         83.66         87.31         7.74 o
   5 -11  11         58.09         53.40         6.27 o
   6 -11  11         26.02         32.86         4.98 o
   7 -11  11         10.69         10.23         2.84 o
   8 -11  11         14.62         18.89         3.21 o
  -1 -10  11        216.74        255.39        13.11 o
   0 -10  11         10.17         10.25         3.21 o
   1 -10  11         44.74         48.49         6.55 o
   2 -10  11        213.97        191.78        13.77 o
   3 -10  11         25.18         21.18         4.35 o
   4 -10  11          0.30          1.14         1.20 o
   5 -10  11          0.02         -0.05         1.96 o
   6 -10  11        104.48        111.81        10.45 o
   7 -10  11         63.97         71.67         7.88 o
   8 -10  11         83.70         78.76         7.56 o
   9 -10  11         16.23         25.24         3.35 o
  -2  -9  11         15.23         18.26         2.54 o
  -1  -9  11         62.21         59.68         4.99 o
   0  -9  11         18.67         15.35         2.64 o
   1  -9  11          9.45          7.96         2.92 o
   2  -9  11        175.15        161.74        13.38 o
   3  -9  11        143.85        155.15         8.97 o
   4  -9  11        145.55        127.30         8.10 o
   5  -9  11         82.85         78.98         9.19 o
   6  -9  11         26.63         38.68         6.36 o
   7  -9  11        123.10        143.33        12.03 o
   8  -9  11          2.88          3.30         2.33 o
   9  -9  11         16.49         15.46         2.94 o
  -4  -8  11        101.46         99.52         6.89 o
  -3  -8  11         29.96         34.21         3.52 o
  -2  -8  11         23.93         21.74         2.51 o
  -1  -8  11          4.17          3.22         1.22 o
   0  -8  11         91.30         89.34         6.61 o
   1  -8  11        710.03        688.37        30.87 o
   2  -8  11         33.19         30.00         5.79 o
   3  -8  11        129.02        124.42         8.16 o
   4  -8  11        991.15        969.26        26.80 o
   5  -8  11          1.50          1.26         2.05 o
   6  -8  11        262.61        252.34        17.33 o
   7  -8  11         20.27         21.12         4.73 o
   8  -8  11          1.49          1.23         1.11 o
   9  -8  11         65.57         71.79         6.93 o
  10  -8  11          5.94          7.10         1.91 o
  -5  -7  11         18.58         20.21         3.42 o
  -4  -7  11         63.61         56.58         5.23 o
  -3  -7  11        102.24        100.00         6.88 o
  -2  -7  11         10.49         10.65         1.85 o
  -1  -7  11        376.26        344.72        13.94 o
   0  -7  11          0.62          0.50         1.03 o
   1  -7  11        127.82        117.05        11.24 o
   2  -7  11        638.25        637.66        28.86 o
   3  -7  11        193.78        207.95        10.46 o
   4  -7  11        961.30        909.51        31.96 o
   5  -7  11        248.00        222.60        16.15 o
   6  -7  11         97.94        105.61        10.80 o
   7  -7  11          2.19          2.06         1.52 o
   8  -7  11          1.46         -0.01         1.19 o
   9  -7  11         15.39         13.24         3.42 o
  10  -7  11        117.62        142.61         9.33 o
  -6  -6  11         22.92         23.32         3.80 o
  -5  -6  11         20.66         16.61         3.21 o
  -4  -6  11         11.42         13.55         2.73 o
  -3  -6  11         81.77         77.27         6.25 o
  -2  -6  11         81.35         70.38         5.85 o
  -1  -6  11         21.44         18.83         2.94 o
   0  -6  11        185.23        183.70        13.19 o
   1  -6  11        536.81        494.10        16.28 o
   2  -6  11         28.31         19.94         4.30 o
   3  -6  11        291.17        308.53        18.42 o
   4  -6  11        773.08        754.98        22.62 o
   5  -6  11        492.87        525.33        25.91 o
   6  -6  11         37.30         34.77         4.15 o
   7  -6  11          7.62          9.32         2.35 o
   8  -6  11        318.23        359.19        20.04 o
   9  -6  11         30.91         25.67         4.83 o
  10  -6  11          9.51          8.82         2.48 o
  -7  -5  11          4.35          4.38         4.82 o
  -6  -5  11         63.11         55.08         4.47 o
  -5  -5  11         14.95          9.71         1.69 o
  -4  -5  11          2.41          3.21         1.54 o
  -3  -5  11         74.48         70.96         5.86 o
  -2  -5  11        152.40        150.17         6.98 o
  -1  -5  11        181.39        186.72        14.22 o
   0  -5  11        124.91        117.89         9.20 o
   1  -5  11          8.79         15.50         2.00 o
   2  -5  11        134.84        137.22         9.06 o
   3  -5  11         11.07          7.12         2.10 o
   4  -5  11        694.38        833.70        33.95 o
   5  -5  11          0.16          1.61         0.76 o
   6  -5  11          0.06         -0.16         1.04 o
   7  -5  11        624.67        582.09        19.12 o
   8  -5  11         78.74         77.83         8.96 o
   9  -5  11         77.45         75.75         8.19 o
  10  -5  11         47.35         43.74         5.13 o
  -8  -4  11         34.38         34.90         3.83 o
  -7  -4  11          2.89          5.52         1.67 o
  -6  -4  11         14.20          9.67         2.34 o
  -5  -4  11        382.58        332.59        11.02 o
  -4  -4  11         40.70         46.00         4.76 o
  -3  -4  11        199.83        193.91        16.15 o
  -2  -4  11        177.87        165.83        12.65 o
  -1  -4  11         14.16         18.61         3.99 o
   0  -4  11        241.23        275.16        11.31 o
   1  -4  11       1481.03       1213.14        40.32 o
   2  -4  11          0.13          0.60         1.72 o
   3  -4  11        438.97        519.56        22.27 o
   4  -4  11          1.11          1.21         1.50 o
   5  -4  11        114.37        100.67         9.56 o
   6  -4  11         25.84         29.28         3.84 o
   7  -4  11         96.34         92.17        10.02 o
   8  -4  11         32.51         28.32         5.36 o
   9  -4  11         87.63         88.17         8.67 o
  10  -4  11        152.79        176.14        10.04 o
  -8  -3  11          2.80          3.54         5.55 o
  -7  -3  11         90.59         82.84         6.05 o
  -6  -3  11          2.73          2.14         1.83 o
  -5  -3  11         79.14         67.26         8.13 o
  -4  -3  11         32.74         35.60         3.22 o
  -3  -3  11        255.88        279.02        11.50 o
  -2  -3  11          2.77          6.49         2.41 o
  -1  -3  11         23.64         16.93         3.72 o
   0  -3  11        266.99        317.46        17.05 o
   1  -3  11        129.01        142.09        26.33 o
   2  -3  11         38.11         42.72         3.83 o
   3  -3  11          0.21          0.45         1.14 o
   4  -3  11         71.05         70.51         7.86 o
   5  -3  11        161.21        173.08         9.35 o
   6  -3  11         52.02         43.29         6.79 o
   7  -3  11        349.23        330.00        20.09 o
   8  -3  11         60.39         53.02         7.34 o
   9  -3  11         28.17         36.86         5.27 o
  -9  -2  11         38.21         34.87         4.45 o
  -8  -2  11        116.68        114.28         5.50 o
  -7  -2  11        253.56        246.54         9.08 o
  -6  -2  11         48.80         59.72         5.29 o
  -5  -2  11         72.74         54.99         7.08 o
  -4  -2  11         17.46         13.53         2.44 o
  -3  -2  11         59.97         46.76         6.39 o
  -2  -2  11         38.70         40.57         5.71 o
  -1  -2  11        119.02        123.97        10.00 o
   0  -2  11         47.52         44.43         5.72 o
   1  -2  11        149.13        164.20        11.02 o
   2  -2  11        277.44        318.67        41.35 o
   3  -2  11        212.24        238.31        14.96 o
   4  -2  11          0.17         -0.47         1.32 o
   5  -2  11        241.58        234.64        16.10 o
   6  -2  11        189.33        184.21        14.52 o
   7  -2  11          1.80          4.51         2.55 o
   8  -2  11        181.54        189.85        13.59 o
   9  -2  11          9.10          6.79         1.56 o
  -9  -1  11        170.75        185.58         8.22 o
  -8  -1  11         36.70         38.95         3.38 o
  -7  -1  11          3.99          7.42         1.82 o
  -6  -1  11       1107.96       1083.77        31.75 o
  -5  -1  11          0.22          0.37         1.05 o
  -4  -1  11          3.15          7.91         2.95 o
  -3  -1  11        184.12        205.30        13.61 o
  -2  -1  11        125.75        137.83        10.67 o
  -1  -1  11        199.13        233.78        14.13 o
   0  -1  11        165.31        188.11        12.05 o
   1  -1  11        933.47       1007.80        72.21 o
   2  -1  11         42.19         48.27         6.01 o
   3  -1  11          4.09          1.51         1.31 o
   4  -1  11         62.68         58.53         7.83 o
   5  -1  11        117.98         99.07         7.00 o
   6  -1  11         61.64         69.82         8.80 o
   7  -1  11         15.99         17.05         4.33 o
   8  -1  11          0.54          0.38         1.10 o
   9  -1  11         23.39         19.51         2.98 o
 -10   0  11         13.22         12.65         1.81 o
  -9   0  11         47.97         41.53         4.01 o
  -8   0  11        138.68        131.51        11.47 o
  -7   0  11        114.85        115.02        10.91 o
  -6   0  11          3.52          4.38         1.65 o
  -5   0  11        183.67        189.05        13.48 o
  -4   0  11          0.12         -0.31         1.03 o
  -3   0  11        213.42        206.40        13.44 o
  -2   0  11        403.43        421.75        19.97 o
  -1   0  11        186.81        188.74        12.24 o
   0   0  11        820.56        948.02        56.40 o
   1   0  11        216.44        243.14         9.84 o
   2   0  11        132.89        121.10         7.16 o
   3   0  11         12.20         16.61         4.00 o
   4   0  11        441.44        425.03        15.19 o
   5   0  11        176.61        180.28         9.61 o
   6   0  11        376.50        356.76        20.72 o
   7   0  11         32.33         25.56         3.49 o
   8   0  11          7.18          6.60         2.18 o
 -10   1  11         16.82         15.38         2.14 o
  -9   1  11          4.61          2.87         1.22 o
  -8   1  11         51.28         50.81         7.10 o
  -7   1  11          1.09          1.55         1.50 o
  -6   1  11        300.99        277.91        17.16 o
  -5   1  11        768.60        824.99        33.05 o
  -4   1  11        359.64        322.32        17.91 o
  -3   1  11       1875.26       1911.47        57.70 o
  -2   1  11         17.37         17.40         3.66 o
  -1   1  11         75.91         81.72         5.43 o
   0   1  11        796.54        898.08        22.70 o
   1   1  11         20.73         27.05         4.75 o
   2   1  11        296.81        269.11        11.54 o
   3   1  11        723.46        729.32        44.73 o
   4   1  11          0.92         -0.14         1.32 o
   5   1  11          0.06          1.59         1.52 o
   6   1  11         14.21         11.81         3.67 o
   7   1  11          6.64          4.94         2.08 o
   8   1  11          4.42          5.47         1.75 o
 -10   2  11          0.02          0.58         0.83 o
  -9   2  11         16.90         16.72         3.96 o
  -8   2  11         58.16         48.45         6.86 o
  -7   2  11          0.79          0.07         0.89 o
  -6   2  11         61.45         57.48         5.25 o
  -5   2  11         29.52         24.45         4.89 o
  -4   2  11        567.27        646.16        27.58 o
  -3   2  11         63.69         59.94         7.33 o
  -2   2  11         68.73         84.43         9.29 o
  -1   2  11        110.38        112.14         6.66 o
   0   2  11        267.35        283.85        11.37 o
   1   2  11         12.13          8.31         2.86 o
   2   2  11        585.76        495.69        26.07 o
   3   2  11          3.07          3.47         2.47 o
   4   2  11         30.07         29.87         5.59 o
   5   2  11        319.58        319.59        18.98 o
   6   2  11         63.66         67.67         7.54 o
   7   2  11        147.57        168.06        10.05 o
 -11   3  11         15.50         22.16         3.04 o
 -10   3  11          0.59          1.38         1.72 o
  -9   3  11         11.08         13.48         3.32 o
  -8   3  11         39.58         45.33         4.71 o
  -7   3  11       1218.78       1257.69        46.38 o
  -6   3  11        326.61        273.49        13.57 o
  -5   3  11         54.38         58.40         7.48 o
  -4   3  11         23.19         26.16         5.25 o
  -3   3  11         58.02         66.49         5.35 o
  -2   3  11         70.13         88.65         6.37 o
  -1   3  11        297.74        313.35        12.50 o
   0   3  11        194.49        206.25        14.52 o
   1   3  11        136.03        164.06         7.44 o
   2   3  11        271.20        282.76        21.69 o
   3   3  11         35.87         42.07         6.65 o
   4   3  11        231.82        244.05        23.66 o
   5   3  11          0.89         -1.53         2.33 o
   6   3  11          0.28         -0.53         1.54 o
 -10   4  11          0.04          1.07         0.96 o
  -9   4  11        110.46        114.40         7.64 o
  -8   4  11        242.03        264.52         9.78 o
  -7   4  11        615.62        608.04        28.39 o
  -6   4  11        170.15        145.66        11.16 o
  -5   4  11         27.74         33.03         3.90 o
  -4   4  11         13.95         17.37         2.35 o
  -3   4  11        758.76        774.02        22.26 o
  -2   4  11         18.66         14.38         4.71 o
  -1   4  11        126.87        124.55         7.60 o
   0   4  11          1.92          1.75         0.88 o
   1   4  11         13.81          9.79         2.26 o
   2   4  11        169.48        185.97         9.84 o
   3   4  11        162.82        161.76        13.04 o
   4   4  11          5.67          7.44         2.70 o
   5   4  11          5.64          6.95         2.20 o
 -10   5  11         78.26         80.47         4.95 o
  -9   5  11         20.79         23.40         3.08 o
  -8   5  11          9.61         12.30         2.10 o
  -7   5  11         25.79         27.90         5.39 o
  -6   5  11        259.66        244.28        16.57 o
  -5   5  11         20.55         16.41         3.87 o
  -4   5  11         55.73         64.29         8.08 o
  -3   5  11         55.37         52.61         7.28 o
  -2   5  11          1.63          5.37         2.69 o
  -1   5  11         38.72         34.43         4.06 o
   0   5  11        333.33        357.80        35.88 o
   1   5  11         75.02         77.46         8.98 o
   2   5  11         96.99         76.90         8.81 o
   3   5  11        140.10        135.16        10.94 o
   4   5  11          0.03         -0.90         1.84 o
 -10   6  11          2.15          3.85         1.96 o
  -9   6  11         60.08         71.16         7.76 o
  -8   6  11        242.26        224.95        10.83 o
  -7   6  11          3.59          5.74         2.64 o
  -6   6  11        245.49        218.55        15.44 o
  -5   6  11         91.86        111.92         7.52 o
  -4   6  11          6.08          4.26         1.43 o
  -3   6  11          2.31          1.24         1.07 o
  -2   6  11          5.73          5.48         1.70 o
  -1   6  11          9.50         15.32         3.71 o
   0   6  11        343.89        337.91        19.23 o
   1   6  11        158.35        124.96        10.87 o
   2   6  11         10.22         12.41         3.35 o
   3   6  11          1.74          1.81         2.54 o
 -10   7  11          1.10          1.08         0.86 o
  -9   7  11         88.82         83.24         7.97 o
  -8   7  11         26.00         26.94         4.99 o
  -7   7  11          5.81          4.11         1.62 o
  -6   7  11          2.85          0.72         1.08 o
  -5   7  11         15.82          8.90         2.11 o
  -4   7  11        483.50        464.02        31.09 o
  -3   7  11        259.52        302.44        18.59 o
  -2   7  11          3.77          1.69         1.50 o
  -1   7  11         10.37          4.63         2.35 o
   0   7  11         13.20          7.78         2.34 o
   1   7  11         28.13         38.44         5.12 o
   2   7  11        173.86        170.72         5.63 o
  -9   8  11         10.09          8.26         2.16 o
  -8   8  11          1.97          4.90         2.07 o
  -7   8  11          0.06         -0.21         0.86 o
  -6   8  11          0.54          0.88         1.53 o
  -5   8  11          0.55         -0.47         1.74 o
  -4   8  11          1.15         -0.25         1.46 o
  -3   8  11          4.82          4.98         2.41 o
  -2   8  11         63.66         84.20         8.36 o
  -1   8  11         79.30         84.82         7.98 o
   0   8  11          5.64         12.92         2.81 o
  -7   9  11         35.69         35.07         4.20 o
  -6   9  11          0.30          1.60         1.37 o
  -5   9  11          8.52          6.76         2.12 o
  -4   9  11        101.41        127.06         9.28 o
  -3   9  11         64.35         77.07         6.87 o
  -2   9  11          3.00          3.11         1.17 o
   1 -11  12         90.64        105.27         7.61 o
   2 -11  12         88.77         84.37         7.37 o
   3 -11  12          5.97          4.09         1.66 o
   4 -11  12         45.34         48.24         5.38 o
   5 -11  12         35.06         32.07         4.59 o
   6 -11  12         16.91         17.15         3.39 o
   7 -11  12         11.02         12.41         2.72 o
   8 -11  12          9.77         11.94         2.30 o
  -1 -10  12          0.59          0.71         1.18 o
   0 -10  12          4.58          6.93         2.74 o
   1 -10  12          2.85          0.14         1.47 o
   2 -10  12          3.33          4.51         2.83 o
   3 -10  12         62.40         55.35         6.78 o
   4 -10  12         66.54         57.01         7.50 o
   5 -10  12         31.56         29.06         5.03 o
   6 -10  12         41.57         48.90         6.52 o
   7 -10  12          0.59         -0.37         1.49 o
   8 -10  12          6.05          7.66         2.33 o
  -2  -9  12         33.50         37.40         4.53 o
  -1  -9  12          0.03          0.52         1.02 o
   0  -9  12         52.44         53.61         4.65 o
   1  -9  12        174.78        175.68        13.67 o
   2  -9  12        130.54        137.59        12.06 o
   3  -9  12         70.77         69.65         5.79 o
   4  -9  12         56.07         68.77         5.77 o
   5  -9  12         44.27         48.06         7.03 o
   6  -9  12          8.76         14.98         3.99 o
   7  -9  12          0.75         -2.46         2.46 o
   8  -9  12         44.43         50.19         5.99 o
   9  -9  12          8.94         10.79         2.36 o
  -4  -8  12        124.84        132.94         7.78 o
  -3  -8  12        110.48        125.25         9.19 o
  -2  -8  12          1.75          2.51         1.36 o
  -1  -8  12          5.13          7.20         1.63 o
   0  -8  12        360.89        389.92        14.70 o
   1  -8  12        534.94        517.81        25.92 o
   2  -8  12        987.10       1024.76        39.80 o
   3  -8  12          0.99          2.97         1.79 o
   4  -8  12        113.12        102.66        10.37 o
   5  -8  12         10.05         10.16         3.31 o
   6  -8  12          7.31          5.50         2.94 o
   7  -8  12         35.92         42.70         6.44 o
   8  -8  12          1.10         -0.63         1.34 o
   9  -8  12          0.54          0.44         1.12 o
  -5  -7  12         76.18         82.42         6.62 o
  -4  -7  12         39.34         41.64         5.33 o
  -3  -7  12          6.45          7.89         2.51 o
  -2  -7  12         20.50         20.32         2.51 o
  -1  -7  12        262.65        259.11        11.81 o
   0  -7  12          3.08          4.79         4.32 o
   1  -7  12        198.57        174.47        14.02 o
   2  -7  12        181.71        161.98         9.26 o
   3  -7  12        129.58        122.95         8.06 o
   4  -7  12        272.58        265.18        12.23 o
   5  -7  12          4.29          3.61         2.45 o
   6  -7  12         17.21         28.52         5.91 o
   7  -7  12          0.95          2.97         1.89 o
   8  -7  12         60.51         51.15         7.72 o
   9  -7  12        164.99        195.56        11.96 o
  10  -7  12         61.45         65.02         5.35 o
  -6  -6  12          0.04          0.73         1.24 o
  -5  -6  12        366.59        334.44        17.27 o
  -4  -6  12         43.06         42.07         6.28 o
  -3  -6  12          3.99          7.47         2.13 o
  -2  -6  12        187.42        182.82         9.79 o
  -1  -6  12        130.91        123.83         7.92 o
   0  -6  12        849.62        808.74        35.93 o
   1  -6  12         26.00         24.18         2.66 o
   2  -6  12         67.03         70.34         4.78 o
   3  -6  12         42.60         36.50         4.14 o
   4  -6  12          7.71          4.46         3.54 o
   5  -6  12        150.25        170.40        13.91 o
   6  -6  12        808.24        688.56        30.76 o
   7  -6  12        391.14        416.36        15.44 o
   8  -6  12         54.69         58.28         7.33 o
   9  -6  12          1.96          0.27         1.41 o
  10  -6  12         26.97         36.49         4.15 o
  -7  -5  12          0.75          9.37         2.75 o
  -6  -5  12         79.83         79.65         5.18 o
  -5  -5  12         10.63          6.73         2.71 o
  -4  -5  12        149.21        125.74         8.06 o
  -3  -5  12          3.04          2.53         1.49 o
  -2  -5  12        203.59        185.80         9.73 o
  -1  -5  12         47.68         49.07         3.92 o
   0  -5  12        592.41        595.65        18.81 o
   1  -5  12         24.11         22.14         2.56 o
   2  -5  12         73.83         92.69        13.34 o
   3  -5  12          3.57         18.72         4.40 o
   4  -5  12          0.71         -0.87         1.36 o
   5  -5  12         78.85         90.17         9.88 o
   6  -5  12        139.88        142.78         8.69 o
   7  -5  12        174.31        172.71         9.44 o
   8  -5  12          0.09          1.83         1.48 o
   9  -5  12        100.19        103.34         8.97 o
  10  -5  12         71.71         72.34         5.84 o
  -7  -4  12         17.54         18.62         2.57 o
  -6  -4  12        133.76        130.88         7.58 o
  -5  -4  12          3.05         -0.51         1.73 o
  -4  -4  12          2.74          4.27         2.29 o
  -3  -4  12         36.63         44.38         6.44 o
  -2  -4  12       1177.41       1132.96        41.54 o
  -1  -4  12        208.58        177.07        12.95 o
   0  -4  12        218.21        233.54        12.33 o
   1  -4  12        133.28        140.53        10.87 o
   2  -4  12          3.01          1.18         1.37 o
   3  -4  12        144.46        170.08        11.85 o
   4  -4  12          4.21          5.67         2.57 o
   5  -4  12        923.47        903.25        25.28 o
   6  -4  12        121.47        125.94         8.13 o
   7  -4  12        435.00        490.06        24.90 o
   8  -4  12         52.70         51.97         7.01 o
   9  -4  12          2.85          4.80         1.87 o
  -8  -3  12          0.21          1.73         4.27 o
  -7  -3  12          0.00         -0.09         2.52 o
  -6  -3  12         29.77         24.39         4.94 o
  -5  -3  12         49.72         41.30         6.36 o
  -4  -3  12        230.87        210.35        14.53 o
  -3  -3  12         53.33         58.81         7.52 o
  -2  -3  12         93.77         78.97         8.92 o
  -1  -3  12         36.99         62.87         7.67 o
   0  -3  12       1143.41       1364.49        45.69 o
   1  -3  12        152.93        170.01        12.32 o
   2  -3  12        191.64        202.17         9.27 o
   3  -3  12         17.49         24.28         4.79 o
   4  -3  12          0.02          7.04         2.45 o
   5  -3  12        321.82        353.43        14.20 o
   6  -3  12         42.56         40.72         6.54 o
   7  -3  12         88.80         86.14         9.60 o
   8  -3  12         17.54         21.97         4.50 o
   9  -3  12          9.00         14.21         3.05 o
  -9  -2  12          5.01          5.82         1.90 o
  -8  -2  12          0.44          1.65         2.08 o
  -7  -2  12         41.32         37.27         3.93 o
  -6  -2  12         37.54         40.10         6.51 o
  -5  -2  12        251.97        233.55        15.25 o
  -4  -2  12        384.91        415.15        21.99 o
  -3  -2  12         53.46         48.87         6.67 o
  -2  -2  12        395.82        430.55        21.51 o
  -1  -2  12         57.21         87.47         8.64 o
   0  -2  12         18.26         23.65         4.37 o
   1  -2  12          0.03          0.92         1.25 o
   2  -2  12          1.75          2.69         1.40 o
   3  -2  12         29.53         26.66         4.89 o
   4  -2  12          2.18          3.66         3.12 o
   5  -2  12        168.24        176.62         9.59 o
   6  -2  12        255.46        281.67        18.34 o
   7  -2  12        239.00        195.54        14.58 o
   8  -2  12          7.59         12.57         3.53 o
   9  -2  12         20.16         21.04         3.25 o
  -9  -1  12         14.09         15.59         2.12 o
  -8  -1  12        210.64        221.59         8.01 o
  -7  -1  12         92.73         79.32         5.94 o
  -6  -1  12        446.08        449.18        15.83 o
  -5  -1  12        383.30        370.82        19.91 o
  -4  -1  12         29.15         30.79         5.33 o
  -3  -1  12        136.86        121.64        10.63 o
  -2  -1  12         19.63         21.03         4.27 o
  -1  -1  12         13.75         11.19         2.96 o
   0  -1  12        460.01        477.31        21.64 o
   1  -1  12        201.26        265.32        14.85 o
   2  -1  12         43.86         45.02         6.24 o
   3  -1  12        159.78        170.56        13.11 o
   4  -1  12         45.48         34.15         3.96 o
   5  -1  12          2.25         -1.25         2.73 o
   6  -1  12        163.91        163.05        13.48 o
   7  -1  12        130.24        109.82        10.28 o
   8  -1  12          0.08         -0.11         1.58 o
 -10   0  12          1.64          4.82         1.49 o
  -9   0  12        128.88        138.23         7.18 o
  -8   0  12          0.21          0.51         1.69 o
  -7   0  12        998.74        947.81        37.11 o
  -6   0  12         22.42         16.73         4.19 o
  -5   0  12         36.96         37.85         4.11 o
  -4   0  12         64.30         61.67         7.72 o
  -3   0  12         33.87         35.01         5.68 o
  -2   0  12         34.03         42.33         5.91 o
  -1   0  12        147.49        161.32        11.63 o
   0   0  12          0.38          0.88         0.92 o
   1   0  12        405.66        433.87        19.49 o
   2   0  12        811.87        751.15        30.45 o
   3   0  12        132.56        139.44         6.87 o
   4   0  12         46.46         47.54         7.17 o
   5   0  12         47.23         45.02         7.28 o
   6   0  12        114.08        121.42         7.90 o
   7   0  12        113.93        112.70         9.73 o
   8   0  12          3.80          5.83         2.02 o
 -10   1  12        112.12        116.66         5.56 o
  -9   1  12        192.30        194.71         9.04 o
  -8   1  12         93.76        108.26        10.27 o
  -7   1  12          2.54          2.80         1.74 o
  -6   1  12          1.12          1.63         2.72 o
  -5   1  12          8.44          4.80         1.47 o
  -4   1  12          7.33         13.73         3.54 o
  -3   1  12        181.45        159.85        12.13 o
  -2   1  12         53.62         56.90         6.96 o
  -1   1  12         92.07         77.42         5.49 o
   0   1  12         11.15         11.59         2.28 o
   1   1  12         73.50         86.12         8.89 o
   2   1  12         40.93         42.88         4.51 o
   3   1  12         64.04         73.00         4.96 o
   4   1  12          5.77          4.65         4.40 o
   5   1  12          1.31         -1.30         1.92 o
   6   1  12         21.44         21.61         4.60 o
   7   1  12         58.46         55.85         4.01 o
 -10   2  12         83.36         85.31         5.64 o
  -9   2  12         22.83         28.95         5.11 o
  -8   2  12        148.12        150.73        12.46 o
  -7   2  12         33.53         28.28         3.71 o
  -6   2  12        111.77        105.08         7.31 o
  -5   2  12        454.59        436.39        42.12 o
  -4   2  12          5.10          6.41         3.00 o
  -3   2  12         18.35         17.96         4.15 o
  -2   2  12        151.34        177.92        10.70 o
  -1   2  12         73.25         75.31         5.70 o
   0   2  12        707.33        734.50        32.88 o
   1   2  12         29.75         26.04         3.57 o
   2   2  12        340.57        331.40        22.90 o
   3   2  12          3.05          2.51         2.04 o
   4   2  12         14.31         13.14         3.72 o
   5   2  12         35.06         35.37         5.70 o
   6   2  12         87.37         80.63         7.67 o
 -10   3  12        163.07        188.17        11.30 o
  -9   3  12          8.75          2.97         1.58 o
  -8   3  12        123.78        143.32         8.42 o
  -7   3  12          3.11          1.89         1.16 o
  -6   3  12        749.79        744.00        87.96 o
  -5   3  12        120.03        101.10        15.40 o
  -4   3  12         56.93         65.75         4.55 o
  -3   3  12          0.01          1.26         1.57 o
  -2   3  12         26.12         26.81         3.53 o
  -1   3  12        292.33        318.95        16.14 o
   0   3  12         67.80         64.69         5.71 o
   1   3  12         87.32         84.59         5.34 o
   2   3  12         14.05         13.40         2.54 o
   3   3  12         10.43         12.61         2.59 o
   4   3  12        398.40        382.94        14.00 o
   5   3  12         69.88         65.04         7.04 o
   6   3  12         58.64         63.22         5.52 o
 -10   4  12          8.58          6.15         1.41 o
  -9   4  12         41.23         56.65         4.76 o
  -8   4  12        146.92        131.46         6.53 o
  -7   4  12         58.43         56.34         7.80 o
  -6   4  12         39.24         35.53         4.26 o
  -5   4  12         53.73         58.81         5.49 o
  -4   4  12         58.85         56.68         5.74 o
  -3   4  12        144.83        142.46        12.22 o
  -2   4  12        467.77        488.17        24.44 o
  -1   4  12       1175.03       1247.38        44.74 o
   0   4  12         91.45         87.93         6.61 o
   1   4  12         46.07         43.54         4.63 o
   2   4  12        115.18        118.85         9.17 o
   3   4  12         78.03         70.43         7.99 o
   4   4  12         21.55         24.85         4.44 o
   5   4  12         10.10         11.78         2.57 o
 -10   5  12        372.73        403.10        11.81 o
  -9   5  12         51.36         43.90         4.00 o
  -8   5  12         11.00          7.04         1.62 o
  -7   5  12        220.32        178.38        13.91 o
  -6   5  12         28.52         17.58         4.30 o
  -5   5  12          4.87          2.00         1.70 o
  -4   5  12         69.64         84.01         9.39 o
  -3   5  12        501.58        500.58        17.54 o
  -2   5  12        532.99        524.65        25.23 o
  -1   5  12        496.29        458.83        30.50 o
   0   5  12          8.28         10.21         2.39 o
   1   5  12         82.66         78.05         8.61 o
   2   5  12          1.37          2.81         1.82 o
   3   5  12          6.58          2.15         1.78 o
   4   5  12         56.20         51.35         5.06 o
 -10   6  12          0.11         -0.16         0.73 o
  -9   6  12          5.00          2.54         2.20 o
  -8   6  12         56.63         43.09         6.27 o
  -7   6  12         29.83         31.13         5.54 o
  -6   6  12         65.46         67.85         8.32 o
  -5   6  12         33.95         35.34         5.93 o
  -4   6  12         27.39         30.72         4.16 o
  -3   6  12        583.97        585.32        19.00 o
  -2   6  12         16.40         12.95         3.44 o
  -1   6  12        132.27        144.11        11.57 o
   0   6  12         12.31          7.51         2.75 o
   1   6  12          1.54          2.18         1.67 o
   2   6  12         32.07         39.95         5.18 o
   3   6  12          1.46          1.33         1.10 o
  -9   7  12        127.26        131.94         9.33 o
  -8   7  12         46.01         40.29         5.58 o
  -7   7  12          3.87          0.37         2.01 o
  -6   7  12          0.75         -0.13         1.19 o
  -5   7  12         74.70         73.98         5.63 o
  -4   7  12         24.39         22.12         3.00 o
  -3   7  12         92.49         81.21         8.67 o
  -2   7  12         69.79         62.49         7.53 o
  -1   7  12         56.70         64.99         5.08 o
   0   7  12         76.39         96.77         5.93 o
   1   7  12         19.46         20.74         2.44 o
  -8   8  12          0.43         -0.82         1.32 o
  -7   8  12        362.83        419.85        17.84 o
  -6   8  12         13.41         10.66         1.91 o
  -5   8  12         30.42         27.34         4.55 o
  -4   8  12         33.68         38.86         5.42 o
  -3   8  12         12.11         15.02         3.52 o
  -2   8  12         36.85         39.39         5.22 o
  -1   8  12          1.37          2.10         1.46 o
  -6   9  12         36.74         47.39         4.46 o
  -5   9  12         69.79         86.34         6.49 o
  -4   9  12         13.23         17.59         2.95 o
  -3   9  12          0.24         -0.87         0.87 o
   1 -11  13          0.00         -0.79         0.79 o
   2 -11  13         29.63         34.09         4.29 o
   3 -11  13          1.52          1.42         1.25 o
   4 -11  13         67.46         75.15         6.29 o
   5 -11  13         30.72         29.26         3.95 o
   6 -11  13         10.64         10.20         2.31 o
   7 -11  13         27.63         28.02         3.61 o
   0 -10  13        153.16        165.02        10.57 o
   1 -10  13         42.42         50.67         6.24 o
   2 -10  13          4.00          3.52         1.93 o
   3 -10  13         17.86         15.69         3.57 o
   4 -10  13        171.91        164.15        12.71 o
   5 -10  13        121.98        121.46        10.09 o
   6 -10  13        148.01        145.73        10.89 o
   7 -10  13          0.00         -1.19         1.78 o
   8 -10  13          1.91          0.14         1.15 o
  -2  -9  13          5.27          3.51         1.88 o
  -1  -9  13         95.09        105.01         5.99 o
   0  -9  13          5.70          5.09         1.60 o
   1  -9  13         15.53         11.93         3.49 o
   2  -9  13         73.81         80.21         8.95 o
   3  -9  13          0.74          0.84         1.02 o
   4  -9  13          0.08         -1.47         1.47 o
   5  -9  13          9.50         11.96         3.87 o
   6  -9  13         57.08         53.11         7.07 o
   7  -9  13          1.93          1.21         1.78 o
   8  -9  13          4.05          7.78         2.33 o
  -3  -8  13         52.12         61.02         6.05 o
  -2  -8  13         26.97         34.98         3.67 o
  -1  -8  13         62.34         58.48         6.03 o
   0  -8  13          4.81          3.69         2.33 o
   1  -8  13        374.44        343.16        20.30 o
   2  -8  13        322.43        334.99        19.89 o
   3  -8  13       1714.14       1764.82        40.72 o
   4  -8  13          8.80          8.55         2.13 o
   5  -8  13          0.11          6.72         2.90 o
   6  -8  13          1.87          1.57         2.16 o
   7  -8  13          1.03         -0.06         1.64 o
   8  -8  13         33.79         37.94         5.14 o
  -5  -7  13         58.23         69.47         5.66 o
  -4  -7  13          1.98          5.32         1.76 o
  -3  -7  13         55.40         61.05         7.10 o
  -2  -7  13          7.56          7.84         1.85 o
  -1  -7  13          9.76          8.51         3.00 o
   0  -7  13        336.45        300.53        18.83 o
   1  -7  13        308.21        287.56        18.33 o
   2  -7  13         80.36         70.39         6.00 o
   3  -7  13          8.26          3.81         3.21 o
   4  -7  13         18.45         15.91         2.93 o
   5  -7  13          0.85          0.79         2.20 o
   6  -7  13          0.47         -0.13         1.93 o
   7  -7  13         10.82         11.21         3.41 o
   8  -7  13          1.50          2.57         1.08 o
   9  -7  13          0.15          2.08         1.22 o
  -6  -6  13          8.45         14.44         2.79 o
  -5  -6  13         10.92         -0.30         2.37 o
  -4  -6  13          9.19         16.05         3.90 o
  -3  -6  13         50.48         41.53         6.33 o
  -2  -6  13        331.10        316.43        18.81 o
  -1  -6  13        102.60         96.26        10.08 o
   0  -6  13         82.63         76.33         9.06 o
   1  -6  13        140.08        150.96        12.79 o
   2  -6  13         97.32         86.21         6.72 o
   3  -6  13         55.48         55.24         5.32 o
   4  -6  13        528.86        505.99        17.72 o
   5  -6  13         16.00         15.38         4.32 o
   6  -6  13         56.53         62.32         8.08 o
   7  -6  13         15.23         12.56         4.51 o
   8  -6  13        110.11        126.83        10.23 o
   9  -6  13          0.02         -0.51         1.06 o
  -7  -5  13          1.00          6.64         2.14 o
  -6  -5  13          0.20         -2.25         2.25 o
  -5  -5  13          1.07         -0.92         2.02 o
  -4  -5  13         57.33         59.46         7.69 o
  -3  -5  13         35.37         35.44         6.06 o
  -2  -5  13         55.11         49.93         6.87 o
  -1  -5  13        338.51        320.87        19.11 o
   0  -5  13         13.79         11.90         2.27 o
   1  -5  13         83.00         70.43         4.76 o
   2  -5  13         52.41         46.55         3.37 o
   3  -5  13        136.94        144.47         8.63 o
   4  -5  13         48.97         41.08         4.54 o
   5  -5  13         79.97         76.17         9.01 o
   6  -5  13          1.91          2.85         2.44 o
   7  -5  13        321.99        350.24        27.66 o
   8  -5  13          0.09          0.70         1.84 o
   9  -5  13          6.90          5.70         1.93 o
  -7  -4  13          3.45          1.53         1.44 o
  -6  -4  13          0.13         -0.74         1.41 o
  -5  -4  13         84.86         79.86         8.72 o
  -4  -4  13        227.77        211.20        14.94 o
  -3  -4  13         70.78         81.35         8.55 o
  -2  -4  13       1785.52       1765.79        56.30 o
  -1  -4  13        122.25        105.48        10.01 o
   0  -4  13         49.31         56.81         5.13 o
   1  -4  13        104.37        124.57        10.51 o
   2  -4  13         48.69         38.03         5.69 o
   3  -4  13        375.12        275.36        17.53 o
   4  -4  13         53.27         49.39         4.88 o
   5  -4  13        141.27        139.29         8.64 o
   6  -4  13         73.66         69.09         5.91 o
   7  -4  13         32.67         22.46         4.59 o
   8  -4  13         44.17         52.75         6.76 o
   9  -4  13          0.09          1.27         1.21 o
  -8  -3  13          1.79          1.52         1.15 o
  -7  -3  13        138.29        139.10         7.37 o
  -6  -3  13          2.88          2.27         1.84 o
  -5  -3  13         38.17         36.05         5.82 o
  -4  -3  13        367.87        396.83        24.30 o
  -3  -3  13        460.74        452.60        22.49 o
  -2  -3  13        110.34        110.01        10.83 o
  -1  -3  13         87.24        105.24        10.42 o
   0  -3  13         12.99         10.56         3.26 o
   1  -3  13         16.35         23.82         4.62 o
   2  -3  13         19.90         22.60         4.38 o
   3  -3  13         20.13         16.77         4.13 o
   4  -3  13         26.96         24.44         3.42 o
   5  -3  13         60.12         64.22         5.77 o
   6  -3  13        118.98        113.49        11.15 o
   7  -3  13         24.36         29.08         5.50 o
   8  -3  13         52.04         55.19         6.80 o
   9  -3  13          9.80          9.00         1.49 o
  -8  -2  13         23.58         27.56         5.11 o
  -7  -2  13         25.65         27.66         3.19 o
  -6  -2  13         39.84         30.09         3.74 o
  -5  -2  13         54.31         60.44         5.25 o
  -4  -2  13        679.65        660.02        19.94 o
  -3  -2  13        713.36        741.56        31.59 o
  -2  -2  13        137.63        124.40        11.13 o
  -1  -2  13         25.32         32.36         5.35 o
   0  -2  13        630.77        671.13        28.16 o
   1  -2  13         38.07         36.23         3.76 o
   2  -2  13        484.06        518.28        23.75 o
   3  -2  13        360.47        343.42        13.93 o
   4  -2  13          0.59         -0.12         1.46 o
   5  -2  13        675.95        728.18        22.17 o
   6  -2  13         15.18         21.78         4.87 o
   7  -2  13         49.50         54.59         7.17 o
   8  -2  13         24.26         23.05         2.80 o
  -9  -1  13          0.02         -0.53         1.94 o
  -8  -1  13        177.70        167.57         8.30 o
  -7  -1  13         30.22         33.62         3.73 o
  -6  -1  13        370.63        363.07        19.70 o
  -5  -1  13         38.03         38.99         6.13 o
  -4  -1  13        690.59        674.41        29.01 o
  -3  -1  13         77.21         82.06         9.10 o
  -2  -1  13        474.74        546.84        25.46 o
  -1  -1  13        178.99        148.50        11.74 o
   0  -1  13          6.85          9.52         3.10 o
   1  -1  13         20.71         13.69         3.29 o
   2  -1  13          3.15          7.18         2.95 o
   3  -1  13         17.33         22.10         3.19 o
   4  -1  13       1089.25       1131.06        37.17 o
   5  -1  13          3.05          4.00         2.24 o
   6  -1  13        380.89        327.53        19.47 o
   7  -1  13          0.20          0.49         2.35 o
   8  -1  13          0.47          0.32         1.04 o
  -9   0  13         15.48         14.87         2.24 o
  -8   0  13          0.55          1.63         1.96 o
  -7   0  13         32.27         32.46         4.17 o
  -6   0  13        154.66        151.90        12.56 o
  -5   0  13         27.03         29.10         5.29 o
  -4   0  13        312.82        275.73        12.18 o
  -3   0  13         13.79         23.56         4.98 o
  -2   0  13        139.26        179.10        13.54 o
  -1   0  13         28.98         22.88         4.43 o
   0   0  13        197.90        206.42        13.88 o
   1   0  13         94.23         91.57         9.05 o
   2   0  13          0.98          3.12         1.52 o
   3   0  13       1010.13       1037.16        28.01 o
   4   0  13        509.97        521.24        26.19 o
   5   0  13        162.52        154.46         9.08 o
   6   0  13        510.32        431.76        21.41 o
   7   0  13        435.74        420.45        18.90 o
 -10   1  13         37.83         38.00         4.09 o
  -9   1  13         50.00         45.67         3.96 o
  -8   1  13         30.43         35.09         5.65 o
  -7   1  13         23.41         17.17         4.24 o
  -6   1  13         31.52         26.73         5.32 o
  -5   1  13       1158.68       1189.89        34.00 o
  -4   1  13        471.66        421.30        18.25 o
  -3   1  13          0.03          3.85         1.96 o
  -2   1  13          7.84         10.22         3.38 o
  -1   1  13        338.74        323.80        18.06 o
   0   1  13        292.62        295.67        12.60 o
   1   1  13        701.47        689.09        21.06 o
   2   1  13        284.94        323.76        13.20 o
   3   1  13        187.53        197.44        10.17 o
   4   1  13          5.75          5.11         2.59 o
   5   1  13         34.32         36.70         5.85 o
   6   1  13        145.00        166.17        11.66 o
   7   1  13         22.59         25.34         3.48 o
 -10   2  13          6.34          7.11         2.11 o
  -9   2  13         22.39         18.22         3.91 o
  -8   2  13        312.83        310.24        18.04 o
  -7   2  13        212.19        215.66        29.96 o
  -6   2  13          0.10          0.77         1.21 o
  -5   2  13          1.91          3.25         1.82 o
  -4   2  13       1096.04       1010.34        67.41 o
  -3   2  13          0.04          0.59         1.91 o
  -2   2  13        267.35        246.20        15.77 o
  -1   2  13         46.82         40.95         3.03 o
   0   2  13         29.78         30.17         3.96 o
   1   2  13        282.94        264.40        16.22 o
   2   2  13        108.40        121.17         6.45 o
   3   2  13         73.58         80.86         8.93 o
   4   2  13         14.41         13.32         2.48 o
   5   2  13         61.21         72.37         5.30 o
   6   2  13         16.79         23.64         3.76 o
 -10   3  13        471.45        566.40        20.89 o
  -9   3  13        233.63        258.81        14.74 o
  -8   3  13         86.18        104.57         6.85 o
  -7   3  13          0.50         -1.21         1.21 o
  -6   3  13        225.43        193.87        10.31 o
  -5   3  13        425.94        396.90        22.79 o
  -4   3  13        304.79        263.49        18.31 o
  -3   3  13         49.07         40.41         4.31 o
  -2   3  13         35.81         18.65         3.26 o
  -1   3  13         38.39         40.84         4.58 o
   0   3  13        154.26        185.04        10.07 o
   1   3  13         10.11          8.68         1.80 o
   2   3  13         17.52         21.32         3.44 o
   3   3  13         79.43         79.62         6.09 o
   4   3  13          0.82          1.67         1.31 o
   5   3  13         34.62         37.25         4.86 o
 -10   4  13        207.05        209.21        12.11 o
  -9   4  13         87.85         95.80         5.81 o
  -8   4  13        111.63        121.81         7.38 o
  -7   4  13          1.01          3.23         2.40 o
  -6   4  13        312.64        257.14        13.16 o
  -5   4  13        208.39        202.75        12.29 o
  -4   4  13        118.44        101.28         7.13 o
  -3   4  13         44.01         36.68         6.30 o
  -2   4  13        440.05        447.21        23.34 o
  -1   4  13         78.47         90.62         9.76 o
   0   4  13         56.56         45.70         4.60 o
   1   4  13        333.09        368.92        17.09 o
   2   4  13        191.66        186.31         9.27 o
   3   4  13         58.76         70.67         7.62 o
   4   4  13         72.84         63.84         6.35 o
 -10   5  13          9.47         10.29         2.20 o
  -9   5  13         22.40         17.77         2.32 o
  -8   5  13        237.54        288.05        15.80 o
  -7   5  13        150.82        142.64        12.00 o
  -6   5  13          0.56          0.28         2.30 o
  -5   5  13         43.88         39.52         6.37 o
  -4   5  13         44.88         38.29         6.24 o
  -3   5  13        279.00        308.03        18.69 o
  -2   5  13        296.20        294.58        18.07 o
  -1   5  13          0.47          0.17         1.45 o
   0   5  13        150.87        157.71        12.91 o
   1   5  13         89.60         93.24         8.95 o
   2   5  13         28.97         27.94         4.57 o
   3   5  13        137.18        145.98         9.45 o
  -9   6  13          7.55         13.59         2.96 o
  -8   6  13          2.47          3.28         2.14 o
  -7   6  13         44.22         45.43         4.47 o
  -6   6  13         18.62         25.32         5.01 o
  -5   6  13         30.42         27.33         5.13 o
  -4   6  13          8.79         11.45         2.22 o
  -3   6  13        180.65        211.91        10.19 o
  -2   6  13         19.29         13.24         2.65 o
  -1   6  13        298.98        288.80        15.95 o
   0   6  13         76.15         70.26         7.25 o
   1   6  13         19.88         25.57         4.10 o
   2   6  13        132.45        124.27         8.00 o
  -9   7  13         35.35         53.58         5.14 o
  -8   7  13         11.91         11.62         2.64 o
  -7   7  13          8.28         10.07         2.06 o
  -6   7  13          8.59          6.82         1.83 o
  -5   7  13        166.34        182.25         8.54 o
  -4   7  13         61.95         71.29         5.19 o
  -3   7  13         42.24         55.64         4.51 o
  -2   7  13          4.36          4.82         2.31 o
  -1   7  13          0.54          0.24         1.51 o
   0   7  13         98.92         96.30         7.62 o
  -7   8  13          0.15          2.06         1.01 o
  -6   8  13          8.39         15.32         2.71 o
  -5   8  13          6.57          6.89         2.02 o
  -4   8  13          1.03          3.20         1.46 o
  -3   8  13          2.91          7.87         2.30 o
  -2   8  13         65.25         77.12         6.36 o
   2 -11  14          0.38          2.52         1.37 o
   3 -11  14         37.15         40.28         4.34 o
   4 -11  14          0.53          1.78         0.88 o
   0 -10  14        136.07        148.91         9.27 o
   1 -10  14        184.63        197.63        12.01 o
   2 -10  14          3.71          4.82         2.35 o
   3 -10  14          4.37          7.92         2.57 o
   4 -10  14         44.97         40.24         4.84 o
   5 -10  14         29.48         25.01         4.11 o
   6 -10  14         91.63        102.26         8.39 o
   7 -10  14         25.61         39.55         4.69 o
  -1  -9  14         33.90         38.92         3.39 o
   0  -9  14          5.29          3.43         1.78 o
   1  -9  14        141.05        132.28        11.05 o
   2  -9  14         63.86         64.78         7.75 o
   3  -9  14          8.22          4.15         1.52 o
   4  -9  14         95.03         88.59         6.20 o
   5  -9  14          0.24         -0.60         2.28 o
   6  -9  14          2.28          2.63         1.89 o
   7  -9  14         58.62         55.93         6.39 o
   8  -9  14          0.00          1.78         1.42 o
  -3  -8  14        112.98        110.50         7.88 o
  -2  -8  14          9.59          9.79         1.85 o
  -1  -8  14          0.62         -0.82         1.20 o
   0  -8  14        713.45        660.78        28.95 o
   1  -8  14         17.28         17.00         4.25 o
   2  -8  14         21.63         23.16         4.68 o
   3  -8  14        260.99        261.75        17.01 o
   4  -8  14        473.21        503.03        17.20 o
   5  -8  14         66.62         50.77         7.18 o
   6  -8  14        253.00        191.79        14.01 o
   7  -8  14         70.32         65.38         7.23 o
   8  -8  14         89.26         97.90         7.61 o
  -4  -7  14          9.51          3.84         1.68 o
  -3  -7  14          3.64          1.58         1.64 o
  -2  -7  14         31.15         31.69         3.77 o
  -1  -7  14         47.59         48.34         7.03 o
   0  -7  14          3.41          1.75         1.62 o
   1  -7  14         30.69         29.20         5.74 o
   2  -7  14          3.75          4.62         1.61 o
   3  -7  14          0.44          0.05         1.41 o
   4  -7  14        340.54        304.05        23.45 o
   5  -7  14         81.59         70.64         8.69 o
   6  -7  14          5.30          4.48         2.28 o
   7  -7  14         15.36         14.76         3.77 o
   8  -7  14        100.16         97.65         5.37 o
  -5  -6  14        203.78        207.85        12.05 o
  -4  -6  14         56.59         58.68         7.11 o
  -3  -6  14        222.75        197.92        14.16 o
  -2  -6  14         10.88          9.91         3.12 o
  -1  -6  14        231.03        211.90        15.32 o
   0  -6  14        118.54        103.27        10.60 o
   1  -6  14         40.51         41.96         6.71 o
   2  -6  14        876.04        839.51        37.13 o
   3  -6  14         17.95         16.34         5.41 o
   4  -6  14         40.03         40.50         4.59 o
   5  -6  14         20.35         18.30         4.71 o
   6  -6  14         52.69         42.38         6.47 o
   7  -6  14        356.45        404.09        17.10 o
   8  -6  14         40.54         43.72         5.48 o
   9  -6  14         39.28         46.24         4.61 o
  -6  -5  14         82.59        100.98         7.88 o
  -5  -5  14         83.94         74.80         7.80 o
  -4  -5  14          1.22          0.73         1.86 o
  -3  -5  14        171.06        132.95        11.73 o
  -2  -5  14        283.69        282.18        17.61 o
  -1  -5  14         88.76         87.69         9.61 o
   0  -5  14        184.51        169.40        13.68 o
   1  -5  14        309.79        327.02        13.57 o
   2  -5  14        139.51        135.29         8.51 o
   3  -5  14         58.15         64.06         5.81 o
   4  -5  14          0.05         -0.27         1.00 o
   5  -5  14          6.57          3.00         2.20 o
   6  -5  14         32.64         27.61         3.56 o
   7  -5  14         25.94         28.01         3.42 o
   8  -5  14         97.81         95.14         8.34 o
   9  -5  14         21.53         24.51         3.47 o
  -7  -4  14          7.34         10.87         1.64 o
  -6  -4  14        105.94        102.60         6.12 o
  -5  -4  14         15.94         10.65         3.15 o
  -4  -4  14         36.06         31.92         5.76 o
  -3  -4  14          0.39          4.02         2.07 o
  -2  -4  14        106.22        101.21        10.10 o
  -1  -4  14        176.68        161.27        12.97 o
   0  -4  14         54.18         69.76         8.32 o
   1  -4  14        156.49        141.83         5.99 o
   2  -4  14          1.95          0.83         1.30 o
   3  -4  14          3.43          4.13         1.81 o
   4  -4  14          0.01          0.06         1.88 o
   5  -4  14         34.61         34.83         6.95 o
   6  -4  14         17.81         13.95         2.60 o
   7  -4  14         24.96         20.01         4.33 o
   8  -4  14          8.73          8.80         2.63 o
   9  -4  14         61.42         57.34         3.49 o
  -8  -3  14         43.16         44.63         4.21 o
  -7  -3  14        113.10        113.45         6.17 o
  -6  -3  14          9.28          7.65         2.72 o
  -5  -3  14         95.65         89.40         9.13 o
  -4  -3  14        279.26        271.52        11.89 o
  -3  -3  14          2.12         -0.05         1.81 o
  -2  -3  14         15.89         17.20         4.13 o
  -1  -3  14        430.74        467.58        35.76 o
   0  -3  14         53.02         48.67         6.99 o
   1  -3  14          1.62          2.36         1.95 o
   2  -3  14         29.49         28.63         3.02 o
   3  -3  14        227.85        209.03        10.64 o
   4  -3  14         69.44         61.60         5.60 o
   5  -3  14          2.64          1.23         1.26 o
   6  -3  14         86.03         87.84         6.40 o
   7  -3  14          3.10          7.02         3.04 o
   8  -3  14          6.75          9.57         1.90 o
  -8  -2  14         16.99         17.01         3.10 o
  -7  -2  14         14.23         17.01         2.36 o
  -6  -2  14        239.05        260.60        11.12 o
  -5  -2  14        174.60        175.46        11.42 o
  -4  -2  14        291.64        257.11        11.51 o
  -3  -2  14         10.66         11.10         3.23 o
  -2  -2  14         13.70         12.93         2.02 o
  -1  -2  14        473.20        492.93        24.36 o
   0  -2  14        191.75        165.79        12.70 o
   1  -2  14        229.54        203.10         9.75 o
   2  -2  14        442.20        469.10        33.83 o
   3  -2  14        343.96        319.69        13.41 o
   4  -2  14         98.53         96.00         7.59 o
   5  -2  14          0.11         -0.61         1.33 o
   6  -2  14         46.91         41.42         6.53 o
   7  -2  14         47.80         46.93         4.38 o
   8  -2  14         52.23         59.91         5.66 o
  -9  -1  14          6.72          7.10         1.71 o
  -8  -1  14         73.18         69.67         4.90 o
  -7  -1  14        239.60        237.29        14.95 o
  -6  -1  14          1.66          3.35         2.20 o
  -5  -1  14        307.01        258.85        16.85 o
  -4  -1  14        237.25        233.78        15.82 o
  -3  -1  14         52.83         56.25         7.26 o
  -2  -1  14         43.53         44.29         6.58 o
  -1  -1  14        152.93        197.56        14.18 o
   0  -1  14        232.35        201.14        14.05 o
   1  -1  14         51.02         44.95         4.57 o
   2  -1  14          0.84          0.78         1.05 o
   3  -1  14        126.42        130.18         8.34 o
   4  -1  14        168.42        187.87        10.18 o
   5  -1  14         41.24         35.54         6.22 o
   6  -1  14         70.86         64.04         5.34 o
   7  -1  14         20.92         23.67         4.04 o
  -9   0  14         55.24         52.93         4.72 o
  -8   0  14         29.58         33.13         5.21 o
  -7   0  14        193.32        171.16         9.03 o
  -6   0  14         12.12          4.56         2.08 o
  -5   0  14        760.04        684.92        30.10 o
  -4   0  14        124.61        110.53        10.66 o
  -3   0  14        118.42        134.34        11.38 o
  -2   0  14        824.28       1013.00        38.74 o
  -1   0  14         10.37         11.21         3.30 o
   0   0  14       1119.48       1037.06        24.12 o
   1   0  14         29.81         25.78         3.64 o
   2   0  14       1261.28       1379.02        48.66 o
   3   0  14        614.40        659.74        20.46 o
   4   0  14        188.12        193.67         9.89 o
   5   0  14         11.73         13.77         3.80 o
   6   0  14         36.45         28.39         4.65 o
   7   0  14          0.53          1.19         0.92 o
  -9   1  14         11.01         10.87         1.83 o
  -8   1  14        110.04         99.95         9.36 o
  -7   1  14         78.81         67.56         6.52 o
  -6   1  14        468.18        417.62        22.33 o
  -5   1  14        687.66        685.64        21.03 o
  -4   1  14        476.75        471.13        16.71 o
  -3   1  14         16.16         13.02         2.08 o
  -2   1  14        100.56        113.21         6.07 o
  -1   1  14          1.41          3.16         1.07 o
   0   1  14        514.09        480.08        20.60 o
   1   1  14        141.93        146.78         8.98 o
   2   1  14        173.86        181.60        14.15 o
   3   1  14          0.08          1.43         1.38 o
   4   1  14         39.02         35.12         5.73 o
   5   1  14          3.87          5.51         1.66 o
   6   1  14          1.14          3.20         1.07 o
  -9   2  14          2.35          4.64         2.03 o
  -8   2  14         38.39         28.96         5.15 o
  -7   2  14        279.89        273.09        12.20 o
  -6   2  14          0.01          0.30         1.01 o
  -5   2  14         88.73         78.27         6.30 o
  -4   2  14          0.39          0.34         1.47 o
  -3   2  14         10.52         11.21         2.36 o
  -2   2  14        494.85        451.78        16.61 o
  -1   2  14        404.39        395.88        15.46 o
   0   2  14         12.71         12.49         3.54 o
   1   2  14        482.00        490.11        17.68 o
   2   2  14         11.07         14.56         2.19 o
   3   2  14         27.07         24.49         5.50 o
   4   2  14          2.02          1.54         1.78 o
   5   2  14         32.37         28.12         2.92 o
  -9   3  14         75.44         81.20         7.31 o
  -8   3  14         36.60         39.85         4.02 o
  -7   3  14         22.58         22.75         4.29 o
  -6   3  14          0.55         -0.34         1.24 o
  -5   3  14         14.55         13.62         2.80 o
  -4   3  14        100.63         91.46         6.84 o
  -3   3  14        294.49        274.85        18.76 o
  -2   3  14        214.53        210.84        10.91 o
  -1   3  14          7.50          6.93         2.13 o
   0   3  14        226.55        246.14        11.90 o
   1   3  14        388.71        375.60        26.19 o
   2   3  14        337.94        330.36        13.15 o
   3   3  14         54.58         45.35         8.27 o
   4   3  14          1.73          2.24         2.05 o
   5   3  14          9.89         11.79         2.36 o
  -9   4  14         76.00         86.58         9.94 o
  -8   4  14          1.88          0.98         0.90 o
  -7   4  14         53.09         49.95         6.92 o
  -6   4  14          0.01         -0.18         1.87 o
  -5   4  14         32.51         31.29         3.92 o
  -4   4  14        335.61        356.50        14.12 o
  -3   4  14         43.79         36.44         6.22 o
  -2   4  14         37.39         37.85         6.27 o
  -1   4  14         97.37        107.59        10.55 o
   0   4  14         80.50         70.19         8.39 o
   1   4  14        350.33        344.81        13.12 o
   2   4  14         22.89         21.94         3.42 o
   3   4  14         22.59         22.99         3.83 o
   4   4  14         14.44         15.56         2.66 o
  -9   5  14         16.12         15.79         1.96 o
  -8   5  14          3.72          4.96         1.53 o
  -7   5  14         15.86         11.51         3.28 o
  -6   5  14        122.05         97.24         9.73 o
  -5   5  14          9.53         15.72         4.10 o
  -4   5  14         92.52         88.62         9.46 o
  -3   5  14        174.80        165.84        12.98 o
  -2   5  14         46.04         47.23         4.67 o
  -1   5  14         90.52         87.47         8.86 o
   0   5  14         17.99         20.03         2.78 o
   1   5  14         64.44         72.47         7.10 o
   2   5  14         20.02         13.42         2.84 o
  -9   6  14         35.82         35.79         4.24 o
  -8   6  14         31.55         29.44         4.55 o
  -7   6  14         84.33         88.23         7.58 o
  -6   6  14          0.12          2.06         2.05 o
  -5   6  14         10.72         17.22         3.84 o
  -4   6  14         41.74         29.62         4.95 o
  -3   6  14          0.11          0.50         0.89 o
  -2   6  14        154.96        169.50         8.40 o
  -1   6  14        414.14        433.10        13.78 o
   0   6  14         37.69         38.04         4.64 o
   1   6  14         13.92          8.51         1.55 o
  -8   7  14         26.08         27.07         3.63 o
  -7   7  14          0.04          0.25         1.03 o
  -6   7  14         17.17         30.03         4.43 o
  -5   7  14         30.40         32.11         4.62 o
  -4   7  14         14.42         18.51         2.34 o
  -3   7  14         38.65         41.01         3.44 o
  -2   7  14         23.62         25.34         4.04 o
  -1   7  14         42.82         36.11         4.34 o
   0 -10  15         23.37         22.79         3.11 o
   1 -10  15        120.17        126.80         8.69 o
   2 -10  15         23.49         28.85         4.30 o
   3 -10  15          2.76          2.66         1.15 o
   4 -10  15        242.90        247.79         8.92 o
   5 -10  15        236.44        239.90        12.65 o
   6 -10  15         40.56         50.12         5.23 o
   7 -10  15          2.00          1.95         1.07 o
  -1  -9  15        183.07        195.10         7.48 o
   0  -9  15         12.93         15.92         2.40 o
   1  -9  15          0.15          2.57         1.74 o
   2  -9  15         27.58         30.32         5.13 o
   3  -9  15        427.86        492.47        35.21 o
   4  -9  15          0.20          0.67         1.01 o
   5  -9  15         22.80         24.53         4.43 o
   6  -9  15         47.73         51.78         6.19 o
   7  -9  15         75.82         81.52         7.03 o
  -3  -8  15          3.07          1.30         1.24 o
  -2  -8  15          2.06          2.28         1.19 o
  -1  -8  15        408.47        428.93        19.22 o
   0  -8  15          1.52          2.09         2.03 o
   1  -8  15        118.06        119.73        10.91 o
   2  -8  15          6.07          6.47         2.75 o
   3  -8  15         86.31        100.08         9.93 o
   4  -8  15          3.52          0.14         2.15 o
   5  -8  15          0.00          2.31         1.86 o
   6  -8  15          0.15          0.36         1.54 o
   7  -8  15         11.62          9.34         2.56 o
   8  -8  15        121.33        121.94         7.60 o
  -4  -7  15         32.76         29.05         3.85 o
  -3  -7  15         14.38         15.08         3.20 o
  -2  -7  15         71.73         78.46         5.70 o
  -1  -7  15         11.83         12.33         3.68 o
   0  -7  15         84.31         86.44         9.46 o
   1  -7  15         16.00         18.56         4.65 o
   2  -7  15         17.48         14.06         2.76 o
   3  -7  15        253.99        251.58        11.70 o
   4  -7  15         65.97         58.51         5.31 o
   5  -7  15        197.63        169.92        13.39 o
   6  -7  15         32.04         30.21         5.39 o
   7  -7  15         45.20         51.62         6.10 o
   8  -7  15        310.79        309.94        13.44 o
  -5  -6  15        222.05        243.03        12.39 o
  -4  -6  15        305.69        303.47        16.02 o
  -3  -6  15          0.01          0.75         1.69 o
  -2  -6  15        115.80        116.43        10.41 o
  -1  -6  15        210.73        205.35        14.90 o
   0  -6  15         21.41         23.83         5.18 o
   1  -6  15          9.84          6.14         2.75 o
   2  -6  15         50.09         50.82         5.12 o
   3  -6  15         30.26         29.58         3.88 o
   4  -6  15         16.81         23.91         3.45 o
   5  -6  15          7.89          9.99         3.44 o
   6  -6  15        522.74        545.48        25.13 o
   7  -6  15          1.18          3.41         1.34 o
   8  -6  15         29.84         25.51         3.65 o
  -6  -5  15         67.36         67.99         5.86 o
  -5  -5  15         98.95         88.51         8.03 o
  -4  -5  15          5.04          5.12         2.53 o
  -3  -5  15         84.36         74.85         8.49 o
  -2  -5  15          5.87          3.62         1.34 o
  -1  -5  15        555.23        509.78        25.27 o
   0  -5  15          5.28          7.63         3.25 o
   1  -5  15         66.39         72.57         6.06 o
   2  -5  15        139.16        132.68         8.51 o
   3  -5  15         81.80         77.57         6.37 o
   4  -5  15          0.26          0.41         1.53 o
   5  -5  15         56.80         48.50         7.06 o
   6  -5  15         37.16         41.07         4.24 o
   7  -5  15          0.98          0.07         0.82 o
   8  -5  15          3.61          5.96         2.06 o
  -7  -4  15         70.34         72.92         5.54 o
  -6  -4  15         46.16         48.75         4.86 o
  -5  -4  15          7.61          3.64         1.56 o
  -4  -4  15        181.44        195.77        13.89 o
  -3  -4  15       1001.48        933.60        36.15 o
  -2  -4  15        148.28        126.51        10.44 o
  -1  -4  15         54.16         52.78         7.40 o
   0  -4  15        381.90        358.11        20.69 o
   1  -4  15         57.46         48.01         5.03 o
   2  -4  15        165.11        170.06         9.72 o
   3  -4  15        253.78        230.94        11.35 o
   4  -4  15        135.95        106.04        10.85 o
   5  -4  15        310.03        320.00        39.03 o
   6  -4  15        104.39        106.96         7.22 o
   7  -4  15         46.76         43.23         5.68 o
   8  -4  15         28.11         26.07         3.83 o
  -7  -3  15         16.47         13.93         1.99 o
  -6  -3  15         10.76          5.19         1.84 o
  -5  -3  15          8.49         11.28         3.13 o
  -4  -3  15        599.72        578.68        18.54 o
  -3  -3  15        636.81        637.56        28.52 o
  -2  -3  15         40.33         38.75         7.76 o
  -1  -3  15         44.26         49.33         6.91 o
   0  -3  15        606.10        560.55        18.69 o
   1  -3  15         18.32         28.08         3.70 o
   2  -3  15        129.70        111.29        10.40 o
   3  -3  15         18.55         22.80         4.98 o
   4  -3  15        253.85        265.58        12.12 o
   5  -3  15          6.23          4.16         1.95 o
   6  -3  15         76.48         73.77        10.37 o
   7  -3  15          3.51          4.69         2.28 o
   8  -3  15         69.93         81.33         6.20 o
  -8  -2  15         83.51         97.76         6.99 o
  -7  -2  15         36.24         44.87         3.02 o
  -6  -2  15         15.12         10.65         3.48 o
  -5  -2  15        624.72        643.04        19.32 o
  -4  -2  15         22.78         24.60         5.24 o
  -3  -2  15         46.26         41.41         6.32 o
  -2  -2  15         70.64         64.71         5.62 o
  -1  -2  15        890.37        798.84        46.40 o
   0  -2  15        955.58        955.73        53.45 o
   1  -2  15       1098.04       1037.68        28.08 o
   2  -2  15         26.41         20.69         4.93 o
   3  -2  15        470.91        514.31        17.86 o
   4  -2  15          0.06          0.36         1.10 o
   5  -2  15        184.84        203.55        10.13 o
   6  -2  15         40.37         42.89         4.24 o
   7  -2  15          1.47         -0.06         1.31 o
  -8  -1  15        109.29        123.37         6.13 o
  -7  -1  15         36.91         43.45         5.89 o
  -6  -1  15        356.79        363.71        13.83 o
  -5  -1  15         39.74         41.47         6.68 o
  -4  -1  15        202.15        206.61        14.99 o
  -3  -1  15        768.01        746.69        31.80 o
  -2  -1  15          0.51          1.68         1.64 o
  -1  -1  15         27.11         21.10         3.19 o
   0  -1  15          4.67          4.64         1.06 o
   1  -1  15         39.00         37.53         4.42 o
   2  -1  15        589.58        559.19        27.12 o
   3  -1  15          0.00         -1.42         1.54 o
   4  -1  15        628.05        644.39        22.96 o
   5  -1  15         41.67         31.15         5.17 o
   6  -1  15        214.94        210.06        12.89 o
   7  -1  15          0.90          0.18         0.90 o
  -9   0  15         52.16         58.53         4.94 o
  -8   0  15         48.06         48.07         5.68 o
  -7   0  15          0.13         -0.73         1.21 o
  -6   0  15         57.24         54.61         7.26 o
  -5   0  15       1345.46       1301.87        46.43 o
  -4   0  15         38.61         35.60         6.15 o
  -3   0  15         58.34         65.99         8.13 o
  -2   0  15        544.60        538.45        16.05 o
  -1   0  15          0.00          1.53         1.01 o
   0   0  15        139.52        125.32         8.16 o
   1   0  15         31.40         27.89         4.58 o
   2   0  15        128.99        127.30         8.35 o
   3   0  15        109.50        124.88        11.39 o
   4   0  15         26.79         30.02         3.61 o
   5   0  15          5.33          7.34         2.78 o
   6   0  15        410.92        425.68        14.64 o
  -9   1  15        109.20        133.22         5.90 o
  -8   1  15        117.97        139.70        10.51 o
  -7   1  15         90.90         89.41         6.36 o
  -6   1  15         18.26         20.49         4.64 o
  -5   1  15        214.07        203.43        24.80 o
  -4   1  15         22.89         22.12         3.29 o
  -3   1  15          1.65         -0.06         1.29 o
  -2   1  15        435.23        421.16        15.37 o
  -1   1  15        825.67        795.99        23.76 o
   0   1  15        103.10         88.05         6.95 o
   1   1  15         24.89         24.24         4.60 o
   2   1  15         98.90         99.79         9.90 o
   3   1  15        252.66        286.62        11.82 o
   4   1  15         30.07         29.99         3.55 o
   5   1  15        143.62        146.89        10.54 o
   6   1  15         19.73         18.19         2.88 o
  -9   2  15          9.67          9.98         1.72 o
  -8   2  15         96.02         95.01         8.61 o
  -7   2  15         32.51         23.49         3.17 o
  -6   2  15         58.15         53.99         5.15 o
  -5   2  15         67.91         60.73         5.55 o
  -4   2  15         92.02         76.36         6.20 o
  -3   2  15         35.95         29.62         3.16 o
  -2   2  15        596.47        592.15        20.42 o
  -1   2  15        154.84        134.19         8.57 o
   0   2  15       1600.33       1672.78        54.09 o
   1   2  15          3.29          2.92         1.55 o
   2   2  15         53.21         49.86         5.04 o
   3   2  15          2.70          3.76         1.41 o
   4   2  15         11.17         14.09         2.28 o
   5   2  15          2.78          1.71         0.83 o
  -9   3  15         39.31         32.72         4.20 o
  -8   3  15          0.96          0.97         0.85 o
  -7   3  15          0.50          1.21         1.90 o
  -6   3  15         35.74         35.46         4.13 o
  -5   3  15          0.50          1.28         1.28 o
  -4   3  15        223.33        197.96        10.25 o
  -3   3  15        269.39        281.25        14.92 o
  -2   3  15         42.67         41.78         6.53 o
  -1   3  15        810.64        692.31        30.78 o
   0   3  15        352.38        325.64        19.41 o
   1   3  15         67.20         58.04         7.47 o
   2   3  15          2.81          2.20         1.19 o
   3   3  15         29.06         35.31         3.43 o
   4   3  15          0.78          2.16         0.89 o
  -9   4  15          4.00          5.33         1.26 o
  -8   4  15         69.98         80.93         8.24 o
  -7   4  15        180.94        186.36        12.91 o
  -6   4  15         17.74         16.22         3.99 o
  -5   4  15         28.42         23.51         3.35 o
  -4   4  15        755.93        786.19        22.51 o
  -3   4  15         26.14         25.12         5.14 o
  -2   4  15        717.11        702.03        30.32 o
  -1   4  15         13.12         12.92         3.49 o
   0   4  15         47.32         48.76         6.75 o
   1   4  15         15.69         17.02         2.83 o
   2   4  15         60.54         67.77        11.82 o
   3   4  15         41.58         44.59         4.51 o
  -9   5  15         25.92         36.10         3.98 o
  -8   5  15          1.59          1.10         0.67 o
  -7   5  15          5.18         13.35         4.74 o
  -6   5  15        130.55        114.64        10.13 o
  -5   5  15        265.07        241.57        15.47 o
  -4   5  15        351.03        344.69        19.01 o
  -3   5  15        212.02        205.92        14.22 o
  -2   5  15         36.42         32.82         5.47 o
  -1   5  15         47.88         36.82         5.05 o
   0   5  15          5.57          5.85         1.92 o
   1   5  15          5.33          4.08         1.42 o
  -8   6  15          4.12          5.64         1.76 o
  -7   6  15         85.16        100.61         5.75 o
  -6   6  15         24.60         29.16         3.19 o
  -5   6  15          0.72          0.82         1.31 o
  -4   6  15         17.64         21.27         4.03 o
  -3   6  15         65.71         63.07         6.73 o
  -2   6  15          5.92          3.25         1.14 o
  -1   6  15          2.61          4.60         1.17 o
   0   6  15         75.33         79.03         6.47 o
  -6   7  15         70.39         82.19         5.89 o
  -5   7  15         29.25         37.46         4.39 o
  -4   7  15          1.24          4.22         1.60 o
  -3   7  15          9.22          6.23         1.68 o
   1 -10  16         37.40         45.26         4.42 o
   2 -10  16          1.70          3.64         1.67 o
   3 -10  16         22.60         22.96         3.39 o
   4 -10  16        337.73        334.35        13.73 o
   5 -10  16          1.04          0.06         0.78 o
  -1  -9  16         28.23         34.03         3.67 o
   0  -9  16         32.92         36.72         3.19 o
   1  -9  16         19.55         20.36         3.85 o
   2  -9  16          4.56          1.49         1.47 o
   3  -9  16          0.01         -1.19         1.19 o
   4  -9  16         36.89         39.95         4.80 o
   5  -9  16        298.10        299.13        15.25 o
   6  -9  16        130.81        145.19         9.57 o
   7  -9  16          0.92          1.58         0.87 o
  -2  -8  16          7.15          4.65         1.15 o
  -1  -8  16          2.96          4.18         2.30 o
   0  -8  16         12.51         18.03         4.32 o
   1  -8  16         30.99         30.50         5.26 o
   2  -8  16         68.83         57.01         7.24 o
   3  -8  16        345.09        369.62        13.65 o
   4  -8  16         16.57         12.25         2.26 o
   5  -8  16        157.96        177.66        12.40 o
   6  -8  16         42.16         47.34         5.76 o
   7  -8  16          3.49          6.43         2.00 o
  -4  -7  16        135.26        161.89         8.69 o
  -3  -7  16          1.78          1.50         1.37 o
  -2  -7  16         64.52         58.84         4.62 o
  -1  -7  16        116.81        115.67         6.86 o
   0  -7  16        107.20        112.19        10.45 o
   1  -7  16         49.40         45.31         6.60 o
   2  -7  16         37.95         38.43         4.33 o
   3  -7  16         29.01         25.33         3.50 o
   4  -7  16         17.79         11.07         2.20 o
   5  -7  16          0.79          2.90         2.01 o
   6  -7  16        101.27         92.43         8.75 o
   7  -7  16          0.31          0.63         1.27 o
  -5  -6  16         49.48         53.22         4.72 o
  -4  -6  16          0.20          1.26         1.46 o
  -3  -6  16         59.78         61.27         6.94 o
  -2  -6  16         95.38        103.02         5.42 o
  -1  -6  16        118.42        115.80        10.70 o
   0  -6  16          9.98          3.53         1.78 o
   1  -6  16         41.57         34.37         6.08 o
   2  -6  16        206.17        180.73         9.88 o
   3  -6  16          0.93          0.00         1.34 o
   4  -6  16         40.50         45.65         4.65 o
   5  -6  16          4.15          4.75         2.31 o
   6  -6  16          4.23          0.27         1.68 o
   7  -6  16         18.95         15.14         3.10 o
  -5  -5  16         28.76         24.14         3.78 o
  -4  -5  16          2.35          2.24         1.66 o
  -3  -5  16        168.68        177.51        14.09 o
  -2  -5  16         91.89         98.39         7.51 o
  -1  -5  16        246.66        226.55        15.77 o
   0  -5  16         65.39         60.62         7.96 o
   1  -5  16         92.85         97.17         8.60 o
   2  -5  16         68.42         55.61         7.29 o
   3  -5  16          4.00          2.61         1.81 o
   4  -5  16          0.02         -1.15         1.62 o
   5  -5  16         31.62         28.66         5.24 o
   6  -5  16         30.83         32.19         5.05 o
   7  -5  16          0.02         -0.22         1.21 o
  -6  -4  16          8.17         10.01         1.58 o
  -5  -4  16        139.24        159.58        11.02 o
  -4  -4  16         85.39         73.37         8.63 o
  -3  -4  16         31.37         33.20         4.35 o
  -2  -4  16        209.17        178.86         9.68 o
  -1  -4  16          0.28         -2.73         2.76 o
   0  -4  16        418.46        433.93        24.11 o
   1  -4  16        108.70        122.12         8.10 o
   2  -4  16         11.54          8.38         2.18 o
   3  -4  16          1.44         -0.58         1.42 o
   4  -4  16         33.79         35.75         6.17 o
   5  -4  16         85.90         82.23        12.23 o
   6  -4  16         36.35         30.10         3.39 o
   7  -4  16         41.53         46.90         5.31 o
  -7  -3  16          8.24          5.54         1.58 o
  -6  -3  16         15.63         14.13         2.02 o
  -5  -3  16          8.09          6.91         1.75 o
  -4  -3  16        128.13        127.48         7.64 o
  -3  -3  16         25.88         16.84         4.35 o
  -2  -3  16        140.91        142.34         8.60 o
  -1  -3  16        747.06        714.28        31.23 o
   0  -3  16        195.84        198.31        10.42 o
   1  -3  16         88.03         74.96         6.36 o
   2  -3  16          0.32          0.99         1.90 o
   3  -3  16        118.18        101.52        10.50 o
   4  -3  16        195.78        223.44        23.03 o
   5  -3  16        231.63        219.53        13.33 o
   6  -3  16          0.01          0.85         0.80 o
   7  -3  16         17.57         24.85         3.50 o
  -7  -2  16         50.24         51.71         5.62 o
  -6  -2  16        122.19        129.15         6.88 o
  -5  -2  16         33.21         28.03         5.01 o
  -4  -2  16        373.41        351.53        19.89 o
  -3  -2  16        163.61        169.47        13.57 o
  -2  -2  16        149.30        157.51         9.13 o
  -1  -2  16         57.88         54.27         4.28 o
   0  -2  16          3.67          7.27         3.18 o
   1  -2  16          7.20          9.48         3.49 o
   2  -2  16         42.18         47.41         4.98 o
   3  -2  16        167.24        144.58        12.66 o
   4  -2  16         94.77         89.86         9.51 o
   5  -2  16          2.07          1.75         1.11 o
   6  -2  16          0.21          0.26         1.37 o
   7  -2  16         46.67         39.98         3.09 o
  -8  -1  16          1.23          2.63         0.97 o
  -7  -1  16        106.45        117.39         8.96 o
  -6  -1  16         53.62         59.78         4.99 o
  -5  -1  16        110.32        102.72        10.11 o
  -4  -1  16          7.84          9.74         3.32 o
  -3  -1  16          0.07          0.86         2.19 o
  -2  -1  16         16.22          8.88         3.06 o
  -1  -1  16         24.05         17.71         3.02 o
   0  -1  16        417.69        370.59        14.37 o
   1  -1  16        373.52        398.86        24.45 o
   2  -1  16        239.60        233.85        15.11 o
   3  -1  16        470.51        462.64        23.78 o
   4  -1  16         58.16         64.76         7.68 o
   5  -1  16         60.67         69.38         7.01 o
   6  -1  16        113.54        124.89         6.21 o
  -8   0  16          4.88          3.76         1.63 o
  -7   0  16          1.32          0.86         2.05 o
  -6   0  16         67.12         74.84         8.20 o
  -5   0  16        322.59        304.08        18.50 o
  -4   0  16         39.18         31.26         5.68 o
  -3   0  16       1508.54       1422.55        49.19 o
  -2   0  16       1094.70       1098.69        41.73 o
  -1   0  16        329.38        335.33        11.28 o
   0   0  16         90.04        101.94         7.38 o
   1   0  16          2.53          0.93         1.49 o
   2   0  16        164.80        144.17         8.85 o
   3   0  16         33.31         35.41         4.22 o
   4   0  16         18.35         12.43         1.82 o
   5   0  16        228.31        229.15         9.20 o
   6   0  16        130.54        115.63         6.32 o
  -8   1  16         17.74         19.73         3.62 o
  -7   1  16         24.27         25.82         3.27 o
  -6   1  16         38.38         36.72         6.01 o
  -5   1  16        359.11        332.79        19.51 o
  -4   1  16        794.87        762.65        29.39 o
  -3   1  16        259.57        253.39         9.54 o
  -2   1  16         40.55         45.14         3.90 o
  -1   1  16         25.57         27.43         3.87 o
   0   1  16          9.07          8.94         2.45 o
   1   1  16        187.85        191.76        14.96 o
   2   1  16          0.14         -0.91         1.16 o
   3   1  16         74.79         68.11         6.30 o
   4   1  16         10.35         13.39         2.17 o
   5   1  16          1.68          2.91         1.11 o
  -9   2  16         73.14         89.61         6.18 o
  -8   2  16         38.40         45.93         5.42 o
  -7   2  16         16.45         15.64         2.64 o
  -6   2  16         38.47         38.19         4.06 o
  -5   2  16        387.98        367.86        22.08 o
  -4   2  16         64.19         59.73         5.38 o
  -3   2  16         38.57         43.12         4.69 o
  -2   2  16          0.94          2.17         1.48 o
  -1   2  16         27.79         18.29         4.62 o
   0   2  16         11.00         10.72         2.57 o
   1   2  16          9.48          8.57         2.15 o
   2   2  16        184.52        193.06        13.74 o
   3   2  16         30.75         31.44         3.25 o
   4   2  16         79.99         98.04         5.09 o
  -8   3  16         23.98         21.82         2.50 o
  -7   3  16         48.28         44.57         5.62 o
  -6   3  16         22.46         26.29         3.30 o
  -5   3  16          6.18          5.26         1.60 o
  -4   3  16        167.77        166.36         9.06 o
  -3   3  16         59.45         68.07         8.28 o
  -2   3  16        282.97        283.68        17.80 o
  -1   3  16          4.01          4.01         2.33 o
   0   3  16         67.75         56.77         7.39 o
   1   3  16         54.63         68.11         7.76 o
   2   3  16         10.36         14.05         3.34 o
   3   3  16          8.30         10.01         1.56 o
  -8   4  16          0.34          0.72         0.73 o
  -7   4  16         62.63         61.46         7.15 o
  -6   4  16          3.40          4.37         2.12 o
  -5   4  16          9.86          6.90         2.28 o
  -4   4  16         83.36         82.55         8.81 o
  -3   4  16          0.69          1.93         2.18 o
  -2   4  16         78.76         58.92         7.40 o
  -1   4  16         38.92         33.89         5.45 o
   0   4  16          2.66         -0.24         1.42 o
   1   4  16         48.90         42.43         5.18 o
   2   4  16         29.59         37.20         3.92 o
  -8   5  16         19.14         22.35         3.35 o
  -7   5  16         16.03          9.73         1.81 o
  -6   5  16         27.92         25.07         4.19 o
  -5   5  16         71.35         63.44         7.20 o
  -4   5  16        125.86        104.46         9.32 o
  -3   5  16          1.65          1.29         1.70 o
  -2   5  16         68.30         65.19         7.02 o
  -1   5  16          0.17          3.94         1.79 o
   0   5  16         10.56          9.49         1.63 o
  -7   6  16         13.64         16.16         2.75 o
  -6   6  16         20.84         23.42         2.51 o
  -5   6  16        224.62        246.61        10.57 o
  -4   6  16          0.69         -0.71         1.51 o
  -3   6  16          0.07         -0.32         1.18 o
  -2   6  16         38.85         51.15         4.94 o
   0  -9  17         90.61        114.64         5.74 o
   1  -9  17          1.67          1.40         0.77 o
   2  -9  17         30.08         38.67         4.84 o
   3  -9  17         26.08         30.04         4.25 o
   4  -9  17         11.70         10.50         1.71 o
   5  -9  17          3.29          7.86         2.35 o
   6  -9  17         27.32         29.42         3.61 o
  -2  -8  17         21.97         30.16         3.59 o
  -1  -8  17          5.58          5.56         1.23 o
   0  -8  17          4.09          2.49         0.93 o
   1  -8  17         28.25         24.67         4.44 o
   2  -8  17         12.33         11.08         3.27 o
   3  -8  17        114.24        141.57        10.23 o
   4  -8  17         25.79         30.53         3.25 o
   5  -8  17        136.72        135.95         9.93 o
   6  -8  17         40.04         40.95         4.95 o
  -3  -7  17          0.00          1.67         1.36 o
  -2  -7  17         11.52         10.65         1.73 o
  -1  -7  17         39.32         37.00         2.99 o
   0  -7  17         21.11         19.61         4.24 o
   1  -7  17        133.72        135.26        11.31 o
   2  -7  17          0.27          1.54         1.80 o
   3  -7  17         13.54         15.32         2.61 o
   4  -7  17         10.12          6.34         1.80 o
   5  -7  17        206.03        216.94        13.80 o
   6  -7  17         25.12         24.38         4.10 o
   7  -7  17         23.50         20.60         2.96 o
  -4  -6  17          5.36          6.76         2.00 o
  -3  -6  17        101.66        102.45         8.46 o
  -2  -6  17         41.58         43.78         3.35 o
  -1  -6  17          0.16          0.12         1.27 o
   0  -6  17          5.25          0.47         2.16 o
   1  -6  17          7.09          9.84         3.36 o
   2  -6  17          8.92          3.58         1.67 o
   3  -6  17          1.44          0.99         1.22 o
   4  -6  17        224.80        194.00        13.86 o
   5  -6  17         13.71          6.80         2.91 o
   6  -6  17         70.39         63.58         6.65 o
   7  -6  17         40.94         40.78         4.26 o
  -5  -5  17          0.53         -1.83         1.83 o
  -4  -5  17        399.89        403.46        18.29 o
  -3  -5  17         35.40         35.18         3.61 o
  -2  -5  17         40.03         35.99         3.96 o
  -1  -5  17        132.44        132.46         8.13 o
   0  -5  17         55.79         48.31         7.00 o
   1  -5  17          6.12          7.39         1.98 o
   2  -5  17         42.66         39.92         4.45 o
   3  -5  17         11.02          9.42         3.04 o
   4  -5  17         83.92         73.59         8.48 o
   5  -5  17          8.89          8.90         3.08 o
   6  -5  17          0.76         -0.22         1.45 o
  -5  -4  17        115.01        130.25         8.97 o
  -4  -4  17          4.45          5.42         1.55 o
  -3  -4  17         84.46         71.85         5.57 o
  -2  -4  17         23.04         25.45         3.40 o
  -1  -4  17        240.69        207.19        10.53 o
   0  -4  17          0.61          0.93         1.11 o
   1  -4  17        102.71        104.11         7.42 o
   2  -4  17         13.87         13.87         2.65 o
   3  -4  17          1.00          4.14         2.57 o
   4  -4  17          5.56          5.29         1.90 o
   5  -4  17         27.76         32.18         3.49 o
   6  -4  17          4.13          4.71         1.22 o
   7  -4  17         29.06         22.77         3.11 o
  -6  -3  17          6.14          2.88         0.69 o
  -5  -3  17         50.52         58.34         4.38 o
  -4  -3  17         44.48         40.47         3.97 o
  -3  -3  17          2.11          1.77         1.15 o
  -2  -3  17        179.46        178.51        13.56 o
  -1  -3  17        498.65        498.78        17.56 o
   0  -3  17         51.57         51.81         6.63 o
   1  -3  17         58.78         55.81         7.78 o
   2  -3  17        274.83        234.28        16.28 o
   3  -3  17         33.77         38.61         4.32 o
   4  -3  17        115.53        123.77         7.63 o
   5  -3  17          6.67          5.46         2.29 o
   6  -3  17          1.05          2.73         1.95 o
  -7  -2  17          0.23         -0.49         1.35 o
  -6  -2  17         62.08         64.34         4.41 o
  -5  -2  17         22.38         18.84         3.93 o
  -4  -2  17          0.40         -0.66         1.53 o
  -3  -2  17         46.95         54.84         7.58 o
  -2  -2  17        319.24        312.50        18.91 o
  -1  -2  17        295.11        305.03        12.97 o
   0  -2  17        160.81        175.50         9.63 o
   1  -2  17        648.97        625.02        29.76 o
   2  -2  17         52.39         54.96         5.22 o
   3  -2  17        288.57        276.72        27.26 o
   4  -2  17          0.68          1.12         1.11 o
   5  -2  17         57.49         61.08         4.69 o
   6  -2  17         28.91         28.90         2.62 o
  -7  -1  17         27.09         25.87         3.81 o
  -6  -1  17        218.34        215.25         9.35 o
  -5  -1  17        205.35        201.87        14.03 o
  -4  -1  17        277.35        252.66        16.54 o
  -3  -1  17        116.01        111.60        10.74 o
  -2  -1  17        166.77        158.90        12.95 o
  -1  -1  17        222.51        237.93        11.34 o
   0  -1  17        716.09        724.85        17.75 o
   1  -1  17         23.39         22.70         4.48 o
   2  -1  17         50.00         47.38         4.94 o
   3  -1  17         92.45         88.01         6.52 o
   4  -1  17         29.57         29.33         3.45 o
   5  -1  17          7.75          9.79         2.77 o
   6  -1  17          3.34          1.09         0.96 o
  -8   0  17          0.23          0.26         0.58 o
  -7   0  17         37.33         35.95         3.34 o
  -6   0  17        297.63        302.73        16.78 o
  -5   0  17         49.77         46.30         6.57 o
  -4   0  17         84.40         90.44         9.65 o
  -3   0  17        107.45        116.21        10.83 o
  -2   0  17         68.42         61.90         4.46 o
  -1   0  17          0.00         -0.54         1.43 o
   0   0  17          3.29          3.04         1.54 o
   1   0  17        333.53        357.62        16.13 o
   2   0  17         69.16         68.58         6.21 o
   3   0  17        189.75        193.70        23.25 o
   4   0  17          5.84          7.07         1.66 o
   5   0  17          0.79          0.49         0.80 o
  -8   1  17         20.55         29.01         3.78 o
  -7   1  17          6.16          7.89         1.79 o
  -6   1  17         98.05         93.99         9.08 o
  -5   1  17         45.20         38.38         6.34 o
  -4   1  17        155.15        158.90         8.75 o
  -3   1  17         45.45         45.66         4.71 o
  -2   1  17         99.75         94.63         5.54 o
  -1   1  17          8.76          8.26         2.26 o
   0   1  17         73.47         80.43        11.10 o
   1   1  17        149.92        158.33         9.03 o
   2   1  17         60.42         57.08         5.11 o
   3   1  17        143.98        143.61        10.92 o
   4   1  17          0.01         -0.25         1.46 o
  -8   2  17         78.44         81.96         6.47 o
  -7   2  17        193.43        220.30        12.96 o
  -6   2  17         41.85         38.87         5.83 o
  -5   2  17         22.03         20.81         3.51 o
  -4   2  17          0.35         -0.18         1.06 o
  -3   2  17          0.20          1.77         1.09 o
  -2   2  17        298.03        279.26        17.45 o
  -1   2  17         11.67         11.63         2.45 o
   0   2  17          2.61          4.05         1.73 o
   1   2  17        300.53        318.10        18.02 o
   2   2  17        258.97        248.89        14.66 o
   3   2  17         67.68         70.39         6.52 o
  -8   3  17         45.13         53.06         4.83 o
  -7   3  17         17.76         17.33         3.20 o
  -6   3  17         32.15         41.26         5.37 o
  -5   3  17         35.96         32.99         6.11 o
  -4   3  17         56.09         51.84         4.61 o
  -3   3  17        136.44        130.63        11.18 o
  -2   3  17         27.27         34.03         5.69 o
  -1   3  17          0.23          0.67         1.50 o
   0   3  17        155.61        154.29        11.63 o
   1   3  17         62.18         53.62         6.34 o
   2   3  17         10.91          8.77         2.18 o
  -7   4  17         10.60         10.35         1.39 o
  -6   4  17          4.37          4.57         2.14 o
  -5   4  17         14.20         15.62         3.65 o
  -4   4  17          1.32          2.04         1.93 o
  -3   4  17         76.83         82.48         8.35 o
  -2   4  17         43.99         39.92         5.48 o
  -1   4  17          1.08          2.15         1.46 o
   0   4  17        122.56        105.91         8.31 o
   1   4  17          9.51          6.47         1.84 o
  -7   5  17         17.58         20.82         3.10 o
  -6   5  17         10.34          8.85         2.33 o
  -5   5  17          3.56         11.27         2.95 o
  -4   5  17          0.25          2.24         1.33 o
  -3   5  17          4.15          2.88         1.57 o
  -2   5  17          8.67          7.18         2.14 o
  -1   5  17          1.21          0.16         0.84 o
  -5   6  17        126.63        118.79         7.50 o
  -4   6  17         43.05         46.32         4.47 o
   1  -9  18         15.76         15.21         2.59 o
   2  -9  18          5.32          3.83         1.36 o
   3  -9  18          8.82          9.76         2.16 o
  -1  -8  18         77.66         87.01         6.31 o
   0  -8  18         20.10         21.88         1.90 o
   1  -8  18         17.75         19.57         2.46 o
   2  -8  18         46.75         45.25         5.46 o
   3  -8  18         14.74         12.50         1.97 o
   4  -8  18         60.67         65.43         6.23 o
   5  -8  18         93.12         94.60         7.23 o
   6  -8  18          0.92          1.29         1.01 o
  -2  -7  18          7.13         10.24         2.48 o
  -1  -7  18          3.56          2.76         0.98 o
   0  -7  18         26.28         31.30         3.28 o
   1  -7  18        249.39        267.38        15.42 o
   2  -7  18         21.90         21.13         2.81 o
   3  -7  18         13.62         11.30         2.03 o
   4  -7  18         87.29         89.38         8.10 o
   5  -7  18          0.45          2.71         1.66 o
   6  -7  18          4.86          8.58         2.19 o
  -3  -6  18        174.58        180.22        10.43 o
  -2  -6  18         16.48         20.50         2.06 o
  -1  -6  18        129.39        144.44         7.62 o
   0  -6  18        153.98        152.89         8.29 o
   1  -6  18        174.70        176.60        12.99 o
   2  -6  18        278.42        284.16        12.01 o
   3  -6  18          6.68          3.26         1.92 o
   4  -6  18        328.87        353.89        18.24 o
   5  -6  18          0.41          0.34         1.47 o
   6  -6  18        148.74        134.83         8.81 o
  -4  -5  18        306.04        286.03        13.41 o
  -3  -5  18        175.22        169.19         7.65 o
  -2  -5  18        886.83        900.72        27.19 o
  -1  -5  18        221.83        207.19        25.68 o
   0  -5  18          1.39          0.28         1.28 o
   1  -5  18        126.65        116.91         7.40 o
   2  -5  18         33.03         34.21         5.50 o
   3  -5  18         45.84         46.68         6.56 o
   4  -5  18         35.22         27.16         5.03 o
   5  -5  18        105.49        126.63         9.76 o
   6  -5  18         60.03         56.94         5.49 o
  -5  -4  18          5.39          1.45         0.80 o
  -4  -4  18        267.42        275.07         9.91 o
  -3  -4  18        220.78        204.19         9.71 o
  -2  -4  18        140.05        125.55        15.85 o
  -1  -4  18         45.73         42.15         4.45 o
   0  -4  18        110.07         93.72         5.45 o
   1  -4  18         37.55         40.11         6.18 o
   2  -4  18        291.83        310.49        18.30 o
   3  -4  18          2.34          2.54         1.60 o
   4  -4  18        161.91        177.30        12.65 o
   5  -4  18          8.63          5.62         2.07 o
   6  -4  18        101.70        103.48        15.07 o
  -5  -3  18          0.85         -0.39         1.04 o
  -4  -3  18        371.77        365.04        18.35 o
  -3  -3  18         46.35         45.56         6.31 o
  -2  -3  18          6.81          6.26         2.84 o
  -1  -3  18         67.82         55.44         7.32 o
   0  -3  18         72.99         68.59         5.76 o
   1  -3  18         36.56         29.41         3.71 o
   2  -3  18         18.94         17.97         4.61 o
   3  -3  18        157.23        153.25        12.26 o
   4  -3  18         27.86         26.73         3.27 o
   5  -3  18        154.38        159.38         7.31 o
   6  -3  18          6.57          3.94         1.54 o
  -6  -2  18        256.40        292.43        13.12 o
  -5  -2  18         27.65         29.87         3.43 o
  -4  -2  18        288.89        280.16        16.54 o
  -3  -2  18        163.07        164.00        12.79 o
  -2  -2  18        179.83        180.27        13.64 o
  -1  -2  18         19.36         15.91         3.15 o
   0  -2  18        277.97        274.97        14.87 o
   1  -2  18        101.56        102.83         6.90 o
   2  -2  18         80.64         80.47         7.24 o
   3  -2  18         51.28         54.75         6.12 o
   4  -2  18        102.01        114.72         6.67 o
   5  -2  18          0.04         -0.42         0.66 o
  -6  -1  18         13.44         13.81         2.06 o
  -5  -1  18          5.74          4.13         1.92 o
  -4  -1  18        284.99        313.30        18.00 o
  -3  -1  18        320.64        324.92        18.71 o
  -2  -1  18          8.44          5.05         2.41 o
  -1  -1  18         74.53         73.15         5.90 o
   0  -1  18         53.54         50.28         3.93 o
   1  -1  18          0.17          1.22         1.64 o
   2  -1  18          7.52          6.22         2.03 o
   3  -1  18        539.09        586.35        17.80 o
   4  -1  18          0.30          1.01         0.91 o
   5  -1  18          0.16          0.73         1.21 o
  -7   0  18         90.83         98.14         7.14 o
  -6   0  18         94.80         86.76         5.50 o
  -5   0  18        101.58        114.43         9.88 o
  -4   0  18         14.88          9.88         3.33 o
  -3   0  18        232.08        241.07        15.63 o
  -2   0  18        250.23        254.88         9.15 o
  -1   0  18         81.46         81.58         4.97 o
   0   0  18         62.36         65.41        10.98 o
   1   0  18        290.63        311.23        12.85 o
   2   0  18          4.19          3.59         1.72 o
   3   0  18          1.99         -0.08         1.55 o
   4   0  18          0.53         -0.15         1.31 o
  -7   1  18          2.55          2.23         1.26 o
  -6   1  18         52.64         54.74         6.35 o
  -5   1  18          0.27          0.38         1.39 o
  -4   1  18         30.07         29.90         3.47 o
  -3   1  18         13.46          9.45         5.59 o
  -2   1  18        383.11        388.92        17.46 o
  -1   1  18        174.96        169.13         9.12 o
   0   1  18         64.69         68.52         5.60 o
   1   1  18        262.00        277.58        11.60 o
   2   1  18        184.69        180.49        12.18 o
   3   1  18         14.94          9.74         2.54 o
   4   1  18         31.05         36.99         3.87 o
  -7   2  18         33.09         44.88         4.42 o
  -6   2  18         98.40         91.80         8.08 o
  -5   2  18         12.46         16.07         2.50 o
  -4   2  18         19.24         24.28         3.06 o
  -3   2  18         35.27         34.00         3.64 o
  -2   2  18         34.28         47.58         6.45 o
  -1   2  18        129.12        138.46        11.08 o
   0   2  18          5.02          8.76         2.77 o
   1   2  18         23.72         22.61         4.29 o
   2   2  18         11.12         12.82         2.91 o
   3   2  18          0.42          2.89         1.26 o
  -7   3  18         36.52         42.89         3.16 o
  -6   3  18         54.83         57.16         5.67 o
  -5   3  18          0.15          2.29         1.67 o
  -4   3  18         69.17         55.49         6.55 o
  -3   3  18         31.04         36.31         5.40 o
  -2   3  18         16.41         10.97         3.03 o
  -1   3  18          2.34          2.75         1.58 o
   0   3  18         41.82         43.04         5.54 o
   1   3  18         10.29          7.40         2.07 o
  -6   4  18         72.23         81.59         4.60 o
  -5   4  18         61.09         62.46         6.17 o
  -4   4  18          3.55          4.03         1.64 o
  -3   4  18         21.14         23.50         4.07 o
  -2   4  18         10.56          9.21         2.48 o
  -1   4  18          0.13          3.71         1.84 o
   0   4  18         13.43         14.03         2.55 o
  -5   5  18         57.25         63.18         5.48 o
  -4   5  18         90.10         95.92         7.00 o
  -3   5  18        111.93         98.56         6.96 o
  -2   5  18          0.04          2.43         1.28 o
   0  -8  19        122.82        136.18         7.73 o
   1  -8  19        141.39        163.71         6.50 o
   2  -8  19         17.66         20.72         3.04 o
   4  -8  19          1.20          1.48         0.80 o
  -1  -7  19         20.14         18.45         2.51 o
   0  -7  19         19.38         24.45         2.68 o
   1  -7  19         16.22         15.93         2.39 o
   3  -7  19         10.89          5.11         1.83 o
   4  -7  19          5.11          5.43         1.71 o
   5  -7  19          0.75          2.30         1.38 o
  -3  -6  19          2.15          3.52         1.39 o
  -2  -6  19          9.84          6.42         1.37 o
  -1  -6  19          2.57          2.90         0.96 o
   0  -6  19          1.26          2.17         1.16 o
   1  -6  19         11.43         10.55         2.32 o
   2  -6  19        175.02        187.32        11.88 o
   3  -6  19          3.36          4.02         2.02 o
   4  -6  19          0.46         -0.12         1.47 o
   5  -6  19          0.00          1.31         1.43 o
  -3  -5  19          2.04          3.23         1.81 o
  -2  -5  19         81.70         71.32         4.84 o
  -1  -5  19          2.76          0.60         1.32 o
   0  -5  19         64.23         48.42         6.36 o
   1  -5  19         32.08         35.57         3.76 o
   2  -5  19         26.83         22.94         3.04 o
   3  -5  19         47.14         44.80         3.98 o
   4  -5  19          1.83          0.70         1.33 o
   5  -5  19          0.48          0.45         1.08 o
  -4  -4  19          4.53          1.76         1.50 o
  -3  -4  19        536.31        576.31        18.83 o
  -2  -4  19         65.70         70.07         5.03 o
  -1  -4  19        212.61        199.97        13.62 o
   0  -4  19         10.66         13.51         2.50 o
   1  -4  19          3.47          3.18         1.26 o
   2  -4  19        134.03        137.30         7.55 o
   3  -4  19        156.01        175.93        12.34 o
   4  -4  19          2.07          3.71         2.25 o
   5  -4  19         31.22         33.22         4.25 o
  -5  -3  19         20.18         23.70         3.18 o
  -4  -3  19         42.61         43.91         5.36 o
  -3  -3  19          0.68          2.07         1.84 o
  -2  -3  19         75.38         71.97         8.02 o
  -1  -3  19         68.14         69.34         7.90 o
   0  -3  19        136.03        126.38         7.43 o
   1  -3  19         86.79         96.27         6.92 o
   2  -3  19          7.95          6.74         2.53 o
   3  -3  19         17.42         17.78         4.02 o
   4  -3  19        255.78        276.61        25.21 o
   5  -3  19          0.21         -1.02         1.02 o
  -5  -2  19         58.80         68.00         4.22 o
  -4  -2  19        230.04        238.51        14.13 o
  -3  -2  19         31.40         28.63         4.95 o
  -2  -2  19          2.81          3.54         2.09 o
  -1  -2  19        149.67        142.53         7.91 o
   0  -2  19        144.94        146.33         8.04 o
   1  -2  19          3.72          2.73         1.32 o
   2  -2  19        136.98        142.83        10.95 o
   3  -2  19          4.84          2.21         1.00 o
   4  -2  19         72.60         69.04         4.73 o
  -6  -1  19         56.58         59.50         3.69 o
  -5  -1  19          1.03          2.69         1.88 o
  -4  -1  19         32.84         28.53         4.89 o
  -3  -1  19        201.19        204.77        13.78 o
  -2  -1  19         25.71         19.35         4.17 o
  -1  -1  19        624.56        651.45        19.16 o
   0  -1  19         60.83         53.64         3.77 o
   1  -1  19         19.62         19.31         2.90 o
   2  -1  19         72.18         68.91         5.12 o
   3  -1  19         34.02         38.69         4.34 o
   4  -1  19          0.77          0.75         0.76 o
  -6   0  19         18.60         16.39         2.10 o
  -5   0  19          0.15         -1.81         2.12 o
  -4   0  19         43.73         44.80         6.06 o
  -3   0  19        329.06        340.38        17.82 o
  -2   0  19         12.81         12.28         1.81 o
  -1   0  19         41.58         42.26         3.31 o
   0   0  19         10.79          7.41         3.29 o
   1   0  19         23.71         27.95         3.36 o
   2   0  19          1.21          3.85         1.34 o
   3   0  19          1.10          1.62         1.08 o
  -6   1  19          8.11          6.91         1.39 o
  -5   1  19          0.41          0.39         1.16 o
  -4   1  19         53.15         55.68         6.44 o
  -3   1  19         38.99         42.80         5.59 o
  -2   1  19        243.49        252.05        10.00 o
  -1   1  19        133.02        142.73        10.84 o
   0   1  19          0.06          0.41         1.55 o
   1   1  19        121.92        112.23         9.09 o
   2   1  19          0.76          0.27         1.09 o
   3   1  19         17.54         23.60         3.12 o
  -6   2  19         54.70         66.74         5.95 o
  -5   2  19         69.26         89.75         6.34 o
  -4   2  19          0.45         -0.20         0.79 o
  -3   2  19        170.02        175.45        11.50 o
  -2   2  19        117.34        123.63         9.62 o
  -1   2  19         49.02         61.58         6.68 o
   0   2  19         54.84         50.38         5.86 o
   1   2  19          1.56          2.07         1.24 o
   2   2  19         89.60        113.41         6.96 o
  -6   3  19         29.43         29.35         3.50 o
  -5   3  19         76.04         82.29         6.52 o
  -4   3  19        259.31        296.68        14.39 o
  -3   3  19        143.02        150.86        10.00 o
  -2   3  19          2.02          2.88         1.67 o
  -1   3  19         36.31         33.91         4.35 o
   0   3  19         19.41         21.79         3.37 o
  -5   4  19         41.71         37.01         3.86 o
  -4   4  19         19.97         33.83         4.07 o
  -3   4  19          0.50         -1.32         1.32 o
  -2   4  19         12.66         18.69         2.97 o
   0  -7  20         32.60         34.39         3.33 o
   1  -7  20          4.04          4.41         1.60 o
   2  -7  20         28.06         27.89         3.75 o
   3  -7  20         14.15         20.74         3.00 o
  -1  -6  20         66.19         67.70         4.04 o
   0  -6  20         11.54          6.11         2.23 o
   1  -6  20         11.03         13.26         2.93 o
   2  -6  20        189.64        179.03         7.38 o
   3  -6  20          0.97          0.33         0.64 o
   4  -6  20          0.02          0.85         1.09 o
  -2  -5  20         30.40         36.32         4.60 o
  -1  -5  20        166.68        164.86         7.20 o
   0  -5  20          8.70          9.07         2.56 o
   1  -5  20         50.49         59.99         4.37 o
   2  -5  20         15.90         18.81         2.45 o
   3  -5  20          3.70          2.38         0.97 o
   4  -5  20         13.41         13.99         2.81 o
  -3  -4  20        234.19        259.64        12.91 o
  -2  -4  20         13.75         14.65         3.19 o
  -1  -4  20         22.39         19.07         3.68 o
   0  -4  20         49.06         51.40         6.16 o
   1  -4  20         13.62         16.38         2.45 o
   2  -4  20         15.90         17.38         2.39 o
   3  -4  20          0.48          0.86         1.27 o
   4  -4  20         21.26         26.97         3.81 o
  -4  -3  20         24.75         28.39         3.89 o
  -3  -3  20          9.86          7.95         2.46 o
  -2  -3  20          2.56          5.63         2.39 o
  -1  -3  20          5.13          2.65         1.94 o
   0  -3  20         91.80         97.99         5.99 o
   1  -3  20         14.61         10.88         2.16 o
   2  -3  20         19.59         18.48         3.62 o
   3  -3  20        209.48        199.64        11.93 o
   4  -3  20         74.91         76.66         6.14 o
  -5  -2  20          0.00          0.54         0.81 o
  -4  -2  20          0.00          0.76         1.36 o
  -3  -2  20        211.29        226.72        13.30 o
  -2  -2  20         61.49         58.49         6.63 o
  -1  -2  20        388.97        377.11        19.25 o
   0  -2  20          7.96         11.72         2.15 o
   1  -2  20         88.25         79.04         7.86 o
   2  -2  20         69.14         89.94         8.05 o
   3  -2  20        112.45        118.52         5.68 o
  -5  -1  20          0.49          0.42         0.66 o
  -4  -1  20          2.55          3.01         1.84 o
  -3  -1  20        215.11        201.91        12.39 o
  -2  -1  20         97.98         98.00         8.38 o
  -1  -1  20        261.32        266.41        11.92 o
   0  -1  20          6.19          2.43         1.78 o
   1  -1  20          4.67          4.10         1.30 o
   2  -1  20          0.85          1.11         0.92 o
   3  -1  20          7.34          8.76         1.44 o
  -5   0  20         32.01         27.79         3.95 o
  -4   0  20         33.64         35.02         4.63 o
  -3   0  20         11.40          4.02         1.84 o
  -2   0  20          4.53          3.55         1.60 o
  -1   0  20        268.52        291.40        14.62 o
   0   0  20         38.41         38.66         3.61 o
   1   0  20          1.43          3.97         1.66 o
   2   0  20         76.77         77.49         6.21 o
  -5   1  20         17.35         14.84         2.67 o
  -4   1  20         24.62         21.10         3.40 o
  -3   1  20          2.80          3.66         1.14 o
  -2   1  20        199.41        190.82        11.17 o
  -1   1  20          1.44          1.05         0.93 o
   0   1  20          5.65          6.77         2.03 o
   1   1  20          0.27          3.06         1.72 o
  -4   2  20         68.89         71.87         5.66 o
  -3   2  20          2.75          3.20         1.36 o
  -2   2  20          5.11          4.77         1.77 o
  -1   2  20         10.60         11.90         2.58 o
   0   2  20         30.77         41.08         4.29 o
  -3   3  20         15.89         23.19         3.12 o
  -2   3  20          2.41          3.92         1.62 o
   0  -6  21        297.83        332.12        13.40 o
   1  -6  21         16.08         21.98         3.05 o
  -1  -5  21         48.09         57.32         5.24 o
   0  -5  21         15.05         20.74         3.28 o
   1  -5  21          0.63          1.41         1.25 o
   2  -5  21         16.54         17.84         1.97 o
   3  -5  21          3.40          3.42         1.20 o
  -2  -4  21          6.76          7.23         1.97 o
  -1  -4  21         19.34         26.81         3.88 o
   0  -4  21          0.77          1.00         0.94 o
   1  -4  21          2.45          4.58         1.10 o
   2  -4  21         36.78         46.05         4.96 o
   3  -4  21         44.81         46.64         4.56 o
  -3  -3  21          2.79          1.43         1.37 o
  -2  -3  21          9.66          9.50         2.44 o
  -1  -3  21          1.63          2.66         1.49 o
   0  -3  21        104.25        113.59         5.60 o
   1  -3  21          7.90          8.42         1.44 o
   2  -3  21         60.48         62.94         5.83 o
   3  -3  21          3.19          3.05         1.48 o
  -4  -2  21         25.44         30.45         3.52 o
  -3  -2  21          6.66          8.45         2.34 o
  -2  -2  21        140.20        134.76         9.00 o
  -1  -2  21         87.57         93.25         7.25 o
   0  -2  21         71.15         81.90        11.34 o
   1  -2  21          5.55          6.35         2.10 o
   2  -2  21          2.30          2.14         1.20 o
  -4  -1  21         87.54         96.23         6.83 o
  -3  -1  21         15.21         16.64         3.00 o
  -2  -1  21         35.07         36.66         4.32 o
  -1  -1  21          6.74          9.29         2.07 o
   1  -1  21         45.41         50.04         5.22 o
  -4   0  21         21.18         21.04         3.00 o
  -3   0  21          1.27         -0.65         0.80 o
  -2   0  21         24.66         23.49         3.04 o
   0   0  21          8.53         10.83         2.21 o
                                                
